# Supplementary material for: Temperature-related death burden of various neurodegenerative diseases under climate warming: a nationwide modelling study
Source: Nat Commun. 2023 Dec 12;14:8236. doi: 10.1038/s41467-023-44066-5 (PMC10716387; doi:10.1038/s41467-023-44066-5)
Supplement: Supplementary file 4 — Source Data [file 41467_2023_44066_MOESM4_ESM.xlsx]

## Sheet: Figure 1
Figure 1. Exposure-response curves for the associations between daily mean temperature and death of overall and specific neurodegenerative diseases, at the national and regional levels. Source data are provided as a Source Data file.
climate_zone	disease	var	rr	rrlow	rrhigh
Subtropical monsoon zone	Alzheimer disease	-1.1	2.55238	2.17346	2.99737
Subtropical monsoon zone	Alzheimer disease	-1	2.54134	2.16547	2.98246
Subtropical monsoon zone	Alzheimer disease	-0.9	2.53035	2.1575	2.96765
Subtropical monsoon zone	Alzheimer disease	-0.8	2.51943	2.14955	2.95296
Subtropical monsoon zone	Alzheimer disease	-0.7	2.50856	2.14162	2.93837
Subtropical monsoon zone	Alzheimer disease	-0.6	2.49775	2.13372	2.92389
Subtropical monsoon zone	Alzheimer disease	-0.5	2.487	2.12584	2.90951
Subtropical monsoon zone	Alzheimer disease	-0.4	2.47631	2.11799	2.89525
Subtropical monsoon zone	Alzheimer disease	-0.3	2.46567	2.11015	2.88108
Subtropical monsoon zone	Alzheimer disease	-0.2	2.45509	2.10234	2.86702
Subtropical monsoon zone	Alzheimer disease	-0.1	2.44457	2.09455	2.85307
Subtropical monsoon zone	Alzheimer disease	0	2.4341	2.08679	2.83921
Subtropical monsoon zone	Alzheimer disease	0.1	2.42369	2.07905	2.82546
Subtropical monsoon zone	Alzheimer disease	0.2	2.41333	2.07133	2.8118
Subtropical monsoon zone	Alzheimer disease	0.3	2.40303	2.06364	2.79825
Subtropical monsoon zone	Alzheimer disease	0.4	2.39279	2.05597	2.78479
Subtropical monsoon zone	Alzheimer disease	0.5	2.3826	2.04832	2.77143
Subtropical monsoon zone	Alzheimer disease	0.6	2.37246	2.0407	2.75817
Subtropical monsoon zone	Alzheimer disease	0.7	2.36238	2.0331	2.745
Subtropical monsoon zone	Alzheimer disease	0.8	2.35236	2.02553	2.73193
Subtropical monsoon zone	Alzheimer disease	0.9	2.34239	2.01797	2.71895
Subtropical monsoon zone	Alzheimer disease	1	2.33247	2.01045	2.70606
Subtropical monsoon zone	Alzheimer disease	1.1	2.3226	2.00295	2.69327
Subtropical monsoon zone	Alzheimer disease	1.2	2.31279	1.99547	2.68057
Subtropical monsoon zone	Alzheimer disease	1.3	2.30303	1.98801	2.66796
Subtropical monsoon zone	Alzheimer disease	1.4	2.29332	1.98058	2.65543
Subtropical monsoon zone	Alzheimer disease	1.5	2.28366	1.97318	2.643
Subtropical monsoon zone	Alzheimer disease	1.6	2.27406	1.9658	2.63065
Subtropical monsoon zone	Alzheimer disease	1.7	2.26451	1.95845	2.6184
Subtropical monsoon zone	Alzheimer disease	1.8	2.255	1.95112	2.60622
Subtropical monsoon zone	Alzheimer disease	1.9	2.24555	1.94381	2.59414
Subtropical monsoon zone	Alzheimer disease	2	2.23615	1.93653	2.58213
Subtropical monsoon zone	Alzheimer disease	2.1	2.22681	1.92928	2.57022
Subtropical monsoon zone	Alzheimer disease	2.2	2.21751	1.92205	2.55838
Subtropical monsoon zone	Alzheimer disease	2.3	2.20826	1.91485	2.54663
Subtropical monsoon zone	Alzheimer disease	2.4	2.19906	1.90767	2.53495
Subtropical monsoon zone	Alzheimer disease	2.5	2.18991	1.90052	2.52336
Subtropical monsoon zone	Alzheimer disease	2.6	2.18081	1.89339	2.51185
Subtropical monsoon zone	Alzheimer disease	2.7	2.17176	1.88629	2.50042
Subtropical monsoon zone	Alzheimer disease	2.8	2.16275	1.87922	2.48906
Subtropical monsoon zone	Alzheimer disease	2.9	2.1538	1.87217	2.47779
Subtropical monsoon zone	Alzheimer disease	3	2.14489	1.86515	2.46659
Subtropical monsoon zone	Alzheimer disease	3.1	2.13603	1.85816	2.45546
Subtropical monsoon zone	Alzheimer disease	3.2	2.12722	1.85119	2.44441
Subtropical monsoon zone	Alzheimer disease	3.3	2.11846	1.84424	2.43344
Subtropical monsoon zone	Alzheimer disease	3.4	2.10974	1.83733	2.42254
Subtropical monsoon zone	Alzheimer disease	3.5	2.10107	1.83044	2.41171
Subtropical monsoon zone	Alzheimer disease	3.6	2.09245	1.82358	2.40096
Subtropical monsoon zone	Alzheimer disease	3.7	2.08387	1.81674	2.39027
Subtropical monsoon zone	Alzheimer disease	3.8	2.07534	1.80994	2.37966
Subtropical monsoon zone	Alzheimer disease	3.9	2.06685	1.80316	2.36912
Subtropical monsoon zone	Alzheimer disease	4	2.05842	1.7964	2.35864
Subtropical monsoon zone	Alzheimer disease	4.1	2.05002	1.78968	2.34824
Subtropical monsoon zone	Alzheimer disease	4.2	2.04167	1.78298	2.3379
Subtropical monsoon zone	Alzheimer disease	4.3	2.03337	1.77631	2.32763
Subtropical monsoon zone	Alzheimer disease	4.4	2.02511	1.76967	2.31743
Subtropical monsoon zone	Alzheimer disease	4.5	2.0169	1.76305	2.30729
Subtropical monsoon zone	Alzheimer disease	4.6	2.00873	1.75646	2.29722
Subtropical monsoon zone	Alzheimer disease	4.7	2.0006	1.7499	2.28721
Subtropical monsoon zone	Alzheimer disease	4.8	1.99252	1.74337	2.27727
Subtropical monsoon zone	Alzheimer disease	4.9	1.98448	1.73687	2.26739
Subtropical monsoon zone	Alzheimer disease	5	1.97648	1.73039	2.25757
Subtropical monsoon zone	Alzheimer disease	5.1	1.96853	1.72394	2.24782
Subtropical monsoon zone	Alzheimer disease	5.2	1.96062	1.71752	2.23813
Subtropical monsoon zone	Alzheimer disease	5.3	1.95275	1.71113	2.22849
Subtropical monsoon zone	Alzheimer disease	5.4	1.94493	1.70477	2.21892
Subtropical monsoon zone	Alzheimer disease	5.5	1.93715	1.69844	2.20941
Subtropical monsoon zone	Alzheimer disease	5.6	1.92941	1.69213	2.19995
Subtropical monsoon zone	Alzheimer disease	5.7	1.92171	1.68586	2.19056
Subtropical monsoon zone	Alzheimer disease	5.8	1.91405	1.67961	2.18122
Subtropical monsoon zone	Alzheimer disease	5.9	1.90643	1.67339	2.17194
Subtropical monsoon zone	Alzheimer disease	6	1.89886	1.6672	2.16271
Subtropical monsoon zone	Alzheimer disease	6.1	1.89133	1.66104	2.15354
Subtropical monsoon zone	Alzheimer disease	6.2	1.88383	1.65491	2.14443
Subtropical monsoon zone	Alzheimer disease	6.3	1.87638	1.6488	2.13537
Subtropical monsoon zone	Alzheimer disease	6.4	1.86897	1.64273	2.12636
Subtropical monsoon zone	Alzheimer disease	6.5	1.86159	1.63668	2.11741
Subtropical monsoon zone	Alzheimer disease	6.6	1.85426	1.63067	2.10851
Subtropical monsoon zone	Alzheimer disease	6.7	1.84697	1.62468	2.09967
Subtropical monsoon zone	Alzheimer disease	6.8	1.83971	1.61872	2.09088
Subtropical monsoon zone	Alzheimer disease	6.9	1.8325	1.6128	2.08213
Subtropical monsoon zone	Alzheimer disease	7	1.82532	1.6069	2.07344
Subtropical monsoon zone	Alzheimer disease	7.1	1.81819	1.60103	2.0648
Subtropical monsoon zone	Alzheimer disease	7.2	1.81109	1.59519	2.05621
Subtropical monsoon zone	Alzheimer disease	7.3	1.80403	1.58938	2.04767
Subtropical monsoon zone	Alzheimer disease	7.4	1.79701	1.5836	2.03918
Subtropical monsoon zone	Alzheimer disease	7.5	1.79002	1.57785	2.03073
Subtropical monsoon zone	Alzheimer disease	7.6	1.78308	1.57213	2.02234
Subtropical monsoon zone	Alzheimer disease	7.7	1.77617	1.56643	2.01399
Subtropical monsoon zone	Alzheimer disease	7.8	1.7693	1.56077	2.00568
Subtropical monsoon zone	Alzheimer disease	7.9	1.76246	1.55514	1.99743
Subtropical monsoon zone	Alzheimer disease	8	1.75567	1.54954	1.98922
Subtropical monsoon zone	Alzheimer disease	8.1	1.74891	1.54396	1.98106
Subtropical monsoon zone	Alzheimer disease	8.2	1.74218	1.53842	1.97294
Subtropical monsoon zone	Alzheimer disease	8.3	1.7355	1.53291	1.96486
Subtropical monsoon zone	Alzheimer disease	8.4	1.72885	1.52742	1.95683
Subtropical monsoon zone	Alzheimer disease	8.5	1.72223	1.52197	1.94884
Subtropical monsoon zone	Alzheimer disease	8.6	1.71565	1.51654	1.9409
Subtropical monsoon zone	Alzheimer disease	8.7	1.70911	1.51115	1.933
Subtropical monsoon zone	Alzheimer disease	8.8	1.7026	1.50578	1.92514
Subtropical monsoon zone	Alzheimer disease	8.9	1.69613	1.50045	1.91733
Subtropical monsoon zone	Alzheimer disease	9	1.68969	1.49514	1.90955
Subtropical monsoon zone	Alzheimer disease	9.1	1.68329	1.48987	1.90182
Subtropical monsoon zone	Alzheimer disease	9.2	1.67692	1.48462	1.89413
Subtropical monsoon zone	Alzheimer disease	9.3	1.67059	1.4794	1.88647
Subtropical monsoon zone	Alzheimer disease	9.4	1.66429	1.47422	1.87886
Subtropical monsoon zone	Alzheimer disease	9.5	1.65802	1.46906	1.87129
Subtropical monsoon zone	Alzheimer disease	9.6	1.65179	1.46393	1.86375
Subtropical monsoon zone	Alzheimer disease	9.7	1.64559	1.45884	1.85626
Subtropical monsoon zone	Alzheimer disease	9.8	1.63943	1.45377	1.8488
Subtropical monsoon zone	Alzheimer disease	9.9	1.6333	1.44873	1.84139
Subtropical monsoon zone	Alzheimer disease	10	1.6272	1.44372	1.834
Subtropical monsoon zone	Alzheimer disease	10.1	1.62114	1.43874	1.82666
Subtropical monsoon zone	Alzheimer disease	10.2	1.61511	1.43379	1.81935
Subtropical monsoon zone	Alzheimer disease	10.3	1.60911	1.42887	1.81208
Subtropical monsoon zone	Alzheimer disease	10.4	1.60315	1.42398	1.80485
Subtropical monsoon zone	Alzheimer disease	10.5	1.59721	1.41912	1.79765
Subtropical monsoon zone	Alzheimer disease	10.6	1.59131	1.41429	1.79049
Subtropical monsoon zone	Alzheimer disease	10.7	1.58544	1.40949	1.78337
Subtropical monsoon zone	Alzheimer disease	10.8	1.57961	1.40472	1.77627
Subtropical monsoon zone	Alzheimer disease	10.9	1.5738	1.39997	1.76922
Subtropical monsoon zone	Alzheimer disease	11	1.56803	1.39526	1.76219
Subtropical monsoon zone	Alzheimer disease	11.1	1.56229	1.39058	1.75521
Subtropical monsoon zone	Alzheimer disease	11.2	1.55658	1.38592	1.74825
Subtropical monsoon zone	Alzheimer disease	11.3	1.5509	1.3813	1.74133
Subtropical monsoon zone	Alzheimer disease	11.4	1.54525	1.3767	1.73444
Subtropical monsoon zone	Alzheimer disease	11.5	1.53963	1.37213	1.72758
Subtropical monsoon zone	Alzheimer disease	11.6	1.53405	1.36759	1.72076
Subtropical monsoon zone	Alzheimer disease	11.7	1.52849	1.36308	1.71397
Subtropical monsoon zone	Alzheimer disease	11.8	1.52296	1.3586	1.70721
Subtropical monsoon zone	Alzheimer disease	11.9	1.51747	1.35415	1.70048
Subtropical monsoon zone	Alzheimer disease	12	1.512	1.34973	1.69378
Subtropical monsoon zone	Alzheimer disease	12.1	1.50657	1.34534	1.68712
Subtropical monsoon zone	Alzheimer disease	12.2	1.50116	1.34097	1.68048
Subtropical monsoon zone	Alzheimer disease	12.3	1.49578	1.33664	1.67388
Subtropical monsoon zone	Alzheimer disease	12.4	1.49044	1.33233	1.66731
Subtropical monsoon zone	Alzheimer disease	12.5	1.48512	1.32805	1.66076
Subtropical monsoon zone	Alzheimer disease	12.6	1.47983	1.3238	1.65425
Subtropical monsoon zone	Alzheimer disease	12.7	1.47457	1.31958	1.64776
Subtropical monsoon zone	Alzheimer disease	12.8	1.46934	1.31539	1.64131
Subtropical monsoon zone	Alzheimer disease	12.9	1.46414	1.31122	1.63488
Subtropical monsoon zone	Alzheimer disease	13	1.45896	1.30708	1.62848
Subtropical monsoon zone	Alzheimer disease	13.1	1.45382	1.30298	1.62212
Subtropical monsoon zone	Alzheimer disease	13.2	1.4487	1.2989	1.61577
Subtropical monsoon zone	Alzheimer disease	13.3	1.44361	1.29485	1.60946
Subtropical monsoon zone	Alzheimer disease	13.4	1.43855	1.29082	1.60318
Subtropical monsoon zone	Alzheimer disease	13.5	1.43351	1.28683	1.59692
Subtropical monsoon zone	Alzheimer disease	13.6	1.42851	1.28286	1.59069
Subtropical monsoon zone	Alzheimer disease	13.7	1.42353	1.27892	1.58449
Subtropical monsoon zone	Alzheimer disease	13.8	1.41858	1.27501	1.57831
Subtropical monsoon zone	Alzheimer disease	13.9	1.41365	1.27112	1.57216
Subtropical monsoon zone	Alzheimer disease	14	1.40876	1.26727	1.56604
Subtropical monsoon zone	Alzheimer disease	14.1	1.40388	1.26344	1.55994
Subtropical monsoon zone	Alzheimer disease	14.2	1.39904	1.25964	1.55387
Subtropical monsoon zone	Alzheimer disease	14.3	1.39422	1.25587	1.54783
Subtropical monsoon zone	Alzheimer disease	14.4	1.38943	1.25212	1.54181
Subtropical monsoon zone	Alzheimer disease	14.5	1.38467	1.2484	1.53581
Subtropical monsoon zone	Alzheimer disease	14.6	1.37993	1.24471	1.52985
Subtropical monsoon zone	Alzheimer disease	14.7	1.37522	1.24105	1.5239
Subtropical monsoon zone	Alzheimer disease	14.8	1.37054	1.23741	1.51799
Subtropical monsoon zone	Alzheimer disease	14.9	1.36588	1.2338	1.51209
Subtropical monsoon zone	Alzheimer disease	15	1.36124	1.23022	1.50622
Subtropical monsoon zone	Alzheimer disease	15.1	1.35663	1.22666	1.50038
Subtropical monsoon zone	Alzheimer disease	15.2	1.35205	1.22313	1.49456
Subtropical monsoon zone	Alzheimer disease	15.3	1.34749	1.21963	1.48876
Subtropical monsoon zone	Alzheimer disease	15.4	1.34296	1.21615	1.48299
Subtropical monsoon zone	Alzheimer disease	15.5	1.33845	1.21271	1.47724
Subtropical monsoon zone	Alzheimer disease	15.6	1.33397	1.20928	1.47152
Subtropical monsoon zone	Alzheimer disease	15.7	1.32951	1.20589	1.46581
Subtropical monsoon zone	Alzheimer disease	15.8	1.32508	1.20252	1.46014
Subtropical monsoon zone	Alzheimer disease	15.9	1.32067	1.19918	1.45448
Subtropical monsoon zone	Alzheimer disease	16	1.31629	1.19586	1.44885
Subtropical monsoon zone	Alzheimer disease	16.1	1.31193	1.19257	1.44324
Subtropical monsoon zone	Alzheimer disease	16.2	1.30759	1.18931	1.43765
Subtropical monsoon zone	Alzheimer disease	16.3	1.30328	1.18607	1.43208
Subtropical monsoon zone	Alzheimer disease	16.4	1.299	1.18286	1.42654
Subtropical monsoon zone	Alzheimer disease	16.5	1.29473	1.17967	1.42102
Subtropical monsoon zone	Alzheimer disease	16.6	1.29049	1.17651	1.41552
Subtropical monsoon zone	Alzheimer disease	16.7	1.28628	1.17338	1.41004
Subtropical monsoon zone	Alzheimer disease	16.8	1.28208	1.17027	1.40459
Subtropical monsoon zone	Alzheimer disease	16.9	1.27792	1.16718	1.39915
Subtropical monsoon zone	Alzheimer disease	17	1.27377	1.16413	1.39374
Subtropical monsoon zone	Alzheimer disease	17.1	1.26965	1.16109	1.38835
Subtropical monsoon zone	Alzheimer disease	17.2	1.26555	1.15809	1.38298
Subtropical monsoon zone	Alzheimer disease	17.3	1.26147	1.15511	1.37763
Subtropical monsoon zone	Alzheimer disease	17.4	1.25742	1.15215	1.3723
Subtropical monsoon zone	Alzheimer disease	17.5	1.25338	1.14922	1.36699
Subtropical monsoon zone	Alzheimer disease	17.6	1.24937	1.14632	1.3617
Subtropical monsoon zone	Alzheimer disease	17.7	1.24539	1.14344	1.35643
Subtropical monsoon zone	Alzheimer disease	17.8	1.24142	1.14058	1.35118
Subtropical monsoon zone	Alzheimer disease	17.9	1.23748	1.13775	1.34596
Subtropical monsoon zone	Alzheimer disease	18	1.23356	1.13494	1.34075
Subtropical monsoon zone	Alzheimer disease	18.1	1.22966	1.13216	1.33556
Subtropical monsoon zone	Alzheimer disease	18.2	1.22579	1.12941	1.3304
Subtropical monsoon zone	Alzheimer disease	18.3	1.22193	1.12668	1.32525
Subtropical monsoon zone	Alzheimer disease	18.4	1.2181	1.12397	1.32012
Subtropical monsoon zone	Alzheimer disease	18.5	1.21429	1.12129	1.31501
Subtropical monsoon zone	Alzheimer disease	18.6	1.2105	1.11863	1.30992
Subtropical monsoon zone	Alzheimer disease	18.7	1.20673	1.116	1.30485
Subtropical monsoon zone	Alzheimer disease	18.8	1.20299	1.11339	1.2998
Subtropical monsoon zone	Alzheimer disease	18.9	1.19926	1.1108	1.29477
Subtropical monsoon zone	Alzheimer disease	19	1.19556	1.10824	1.28975
Subtropical monsoon zone	Alzheimer disease	19.1	1.19187	1.1057	1.28476
Subtropical monsoon zone	Alzheimer disease	19.2	1.18821	1.10319	1.27978
Subtropical monsoon zone	Alzheimer disease	19.3	1.18457	1.1007	1.27482
Subtropical monsoon zone	Alzheimer disease	19.4	1.18095	1.09824	1.26989
Subtropical monsoon zone	Alzheimer disease	19.5	1.17735	1.0958	1.26496
Subtropical monsoon zone	Alzheimer disease	19.6	1.17377	1.09338	1.26006
Subtropical monsoon zone	Alzheimer disease	19.7	1.17021	1.09099	1.25518
Subtropical monsoon zone	Alzheimer disease	19.8	1.16667	1.08862	1.25031
Subtropical monsoon zone	Alzheimer disease	19.9	1.16315	1.08627	1.24546
Subtropical monsoon zone	Alzheimer disease	20	1.15965	1.08395	1.24063
Subtropical monsoon zone	Alzheimer disease	20.1	1.15617	1.08165	1.23582
Subtropical monsoon zone	Alzheimer disease	20.2	1.15271	1.07937	1.23102
Subtropical monsoon zone	Alzheimer disease	20.3	1.14927	1.07712	1.22625
Subtropical monsoon zone	Alzheimer disease	20.4	1.14585	1.07489	1.22149
Subtropical monsoon zone	Alzheimer disease	20.5	1.14245	1.07269	1.21674
Subtropical monsoon zone	Alzheimer disease	20.6	1.13906	1.0705	1.21202
Subtropical monsoon zone	Alzheimer disease	20.7	1.1357	1.06834	1.20731
Subtropical monsoon zone	Alzheimer disease	20.8	1.13236	1.06621	1.20262
Subtropical monsoon zone	Alzheimer disease	20.9	1.12904	1.06409	1.19794
Subtropical monsoon zone	Alzheimer disease	21	1.12573	1.062	1.19329
Subtropical monsoon zone	Alzheimer disease	21.1	1.12245	1.05994	1.18864
Subtropical monsoon zone	Alzheimer disease	21.2	1.11918	1.05789	1.18402
Subtropical monsoon zone	Alzheimer disease	21.3	1.11593	1.05587	1.17941
Subtropical monsoon zone	Alzheimer disease	21.4	1.1127	1.05387	1.17482
Subtropical monsoon zone	Alzheimer disease	21.5	1.10949	1.05189	1.17025
Subtropical monsoon zone	Alzheimer disease	21.6	1.1063	1.04994	1.16569
Subtropical monsoon zone	Alzheimer disease	21.7	1.10313	1.04801	1.16115
Subtropical monsoon zone	Alzheimer disease	21.8	1.09997	1.0461	1.15663
Subtropical monsoon zone	Alzheimer disease	21.9	1.09684	1.04421	1.15212
Subtropical monsoon zone	Alzheimer disease	22	1.09372	1.04235	1.14762
Subtropical monsoon zone	Alzheimer disease	22.1	1.09062	1.0405	1.14315
Subtropical monsoon zone	Alzheimer disease	22.2	1.08754	1.03868	1.13869
Subtropical monsoon zone	Alzheimer disease	22.3	1.08447	1.03689	1.13424
Subtropical monsoon zone	Alzheimer disease	22.4	1.08143	1.03511	1.12982
Subtropical monsoon zone	Alzheimer disease	22.5	1.0784	1.03336	1.1254
Subtropical monsoon zone	Alzheimer disease	22.6	1.07539	1.03163	1.12101
Subtropical monsoon zone	Alzheimer disease	22.7	1.07239	1.02992	1.11662
Subtropical monsoon zone	Alzheimer disease	22.8	1.06942	1.02823	1.11226
Subtropical monsoon zone	Alzheimer disease	22.9	1.06646	1.02656	1.10791
Subtropical monsoon zone	Alzheimer disease	23	1.06352	1.02492	1.10358
Subtropical monsoon zone	Alzheimer disease	23.1	1.0606	1.0233	1.09926
Subtropical monsoon zone	Alzheimer disease	23.2	1.05769	1.0217	1.09495
Subtropical monsoon zone	Alzheimer disease	23.3	1.0548	1.02012	1.09067
Subtropical monsoon zone	Alzheimer disease	23.4	1.05193	1.01856	1.08639
Subtropical monsoon zone	Alzheimer disease	23.5	1.04908	1.01703	1.08214
Subtropical monsoon zone	Alzheimer disease	23.6	1.04624	1.01551	1.07789
Subtropical monsoon zone	Alzheimer disease	23.7	1.04342	1.01402	1.07367
Subtropical monsoon zone	Alzheimer disease	23.8	1.04061	1.01254	1.06946
Subtropical monsoon zone	Alzheimer disease	23.9	1.03782	1.01109	1.06526
Subtropical monsoon zone	Alzheimer disease	24	1.03505	1.00966	1.06108
Subtropical monsoon zone	Alzheimer disease	24.1	1.0323	1.00826	1.05692
Subtropical monsoon zone	Alzheimer disease	24.2	1.02958	1.00688	1.05279
Subtropical monsoon zone	Alzheimer disease	24.3	1.0269	1.00554	1.04871
Subtropical monsoon zone	Alzheimer disease	24.4	1.02427	1.00426	1.04468
Subtropical monsoon zone	Alzheimer disease	24.5	1.02172	1.00305	1.04074
Subtropical monsoon zone	Alzheimer disease	24.6	1.01924	1.0019	1.03688
Subtropical monsoon zone	Alzheimer disease	24.7	1.01686	1.00085	1.03313
Subtropical monsoon zone	Alzheimer disease	24.8	1.01459	0.999885	1.0295
Subtropical monsoon zone	Alzheimer disease	24.9	1.01243	0.999031	1.02601
Subtropical monsoon zone	Alzheimer disease	25	1.0104	0.998296	1.02265
Subtropical monsoon zone	Alzheimer disease	25.1	1.00852	0.99769	1.01946
Subtropical monsoon zone	Alzheimer disease	25.2	1.00679	0.997225	1.01645
Subtropical monsoon zone	Alzheimer disease	25.3	1.00523	0.996912	1.01361
Subtropical monsoon zone	Alzheimer disease	25.4	1.00384	0.996763	1.01098
Subtropical monsoon zone	Alzheimer disease	25.5	1.00265	0.99679	1.00855
Subtropical monsoon zone	Alzheimer disease	25.6	1.00167	0.997005	1.00635
Subtropical monsoon zone	Alzheimer disease	25.7	1.00089	0.99742	1.00438
Subtropical monsoon zone	Alzheimer disease	25.8	1.00035	0.998049	1.00266
Subtropical monsoon zone	Alzheimer disease	25.9	1.00005	0.998904	1.0012
Subtropical monsoon zone	Alzheimer disease	26	1	1	1
Subtropical monsoon zone	Alzheimer disease	26.1	1.00022	0.999085	1.00135
Subtropical monsoon zone	Alzheimer disease	26.2	1.00071	0.998462	1.00297
Subtropical monsoon zone	Alzheimer disease	26.3	1.0015	0.998142	1.00488
Subtropical monsoon zone	Alzheimer disease	26.4	1.0026	0.998135	1.00708
Subtropical monsoon zone	Alzheimer disease	26.5	1.00401	0.998452	1.00961
Subtropical monsoon zone	Alzheimer disease	26.6	1.00576	0.999105	1.01247
Subtropical monsoon zone	Alzheimer disease	26.7	1.00786	1.0001	1.01569
Subtropical monsoon zone	Alzheimer disease	26.8	1.01033	1.00146	1.01928
Subtropical monsoon zone	Alzheimer disease	26.9	1.01317	1.00318	1.02326
Subtropical monsoon zone	Alzheimer disease	27	1.01641	1.00528	1.02766
Subtropical monsoon zone	Alzheimer disease	27.1	1.02007	1.00777	1.03251
Subtropical monsoon zone	Alzheimer disease	27.2	1.02415	1.01066	1.03782
Subtropical monsoon zone	Alzheimer disease	27.3	1.02868	1.01396	1.04362
Subtropical monsoon zone	Alzheimer disease	27.4	1.03368	1.01769	1.04994
Subtropical monsoon zone	Alzheimer disease	27.5	1.03917	1.02184	1.0568
Subtropical monsoon zone	Alzheimer disease	27.6	1.04515	1.02642	1.06422
Subtropical monsoon zone	Alzheimer disease	27.7	1.05162	1.03143	1.07221
Subtropical monsoon zone	Alzheimer disease	27.8	1.05859	1.03685	1.08078
Subtropical monsoon zone	Alzheimer disease	27.9	1.06606	1.0427	1.08995
Subtropical monsoon zone	Alzheimer disease	28	1.07404	1.04896	1.09973
Subtropical monsoon zone	Alzheimer disease	28.1	1.08254	1.05563	1.11013
Subtropical monsoon zone	Alzheimer disease	28.2	1.09155	1.06272	1.12116
Subtropical monsoon zone	Alzheimer disease	28.3	1.10109	1.07022	1.13285
Subtropical monsoon zone	Alzheimer disease	28.4	1.11116	1.07814	1.1452
Subtropical monsoon zone	Alzheimer disease	28.5	1.12178	1.08647	1.15824
Subtropical monsoon zone	Alzheimer disease	28.6	1.13294	1.09522	1.17197
Subtropical monsoon zone	Alzheimer disease	28.7	1.14467	1.10439	1.18642
Subtropical monsoon zone	Alzheimer disease	28.8	1.15696	1.11398	1.2016
Subtropical monsoon zone	Alzheimer disease	28.9	1.16984	1.124	1.21754
Subtropical monsoon zone	Alzheimer disease	29	1.1833	1.13446	1.23425
Subtropical monsoon zone	Alzheimer disease	29.1	1.19737	1.14535	1.25175
Subtropical monsoon zone	Alzheimer disease	29.2	1.21205	1.15668	1.27007
Subtropical monsoon zone	Alzheimer disease	29.3	1.22736	1.16847	1.28922
Subtropical monsoon zone	Alzheimer disease	29.4	1.24331	1.1807	1.30923
Subtropical monsoon zone	Alzheimer disease	29.5	1.25991	1.1934	1.33013
Subtropical monsoon zone	Alzheimer disease	29.6	1.27719	1.20657	1.35193
Subtropical monsoon zone	Alzheimer disease	29.7	1.29514	1.22022	1.37467
Subtropical monsoon zone	Alzheimer disease	29.8	1.3138	1.23434	1.39838
Subtropical monsoon zone	Alzheimer disease	29.9	1.33318	1.24896	1.42308
Subtropical monsoon zone	Alzheimer disease	30	1.3533	1.26409	1.44881
Subtropical monsoon zone	Alzheimer disease	30.1	1.37417	1.27972	1.47559
Subtropical monsoon zone	Alzheimer disease	30.2	1.39581	1.29587	1.50346
Subtropical monsoon zone	Alzheimer disease	30.3	1.41824	1.31255	1.53245
Subtropical monsoon zone	Alzheimer disease	30.4	1.44149	1.32977	1.5626
Subtropical monsoon zone	Alzheimer disease	30.5	1.46558	1.34754	1.59395
Subtropical monsoon zone	Alzheimer disease	30.6	1.49052	1.36587	1.62654
Subtropical monsoon zone	Alzheimer disease	30.7	1.51634	1.38478	1.6604
Subtropical monsoon zone	Alzheimer disease	30.8	1.54306	1.40427	1.69558
Subtropical monsoon zone	Alzheimer disease	30.9	1.57072	1.42435	1.73212
Subtropical monsoon zone	Alzheimer disease	31	1.59933	1.44505	1.77008
Subtropical monsoon zone	Dementia	-1.1	2.19077	2.02726	2.36746
Subtropical monsoon zone	Dementia	-1	2.18289	2.02065	2.35817
Subtropical monsoon zone	Dementia	-0.9	2.17506	2.01406	2.34893
Subtropical monsoon zone	Dementia	-0.8	2.16726	2.00749	2.33974
Subtropical monsoon zone	Dementia	-0.7	2.15949	2.00094	2.33061
Subtropical monsoon zone	Dementia	-0.6	2.15176	1.99441	2.32153
Subtropical monsoon zone	Dementia	-0.5	2.14407	1.9879	2.3125
Subtropical monsoon zone	Dementia	-0.4	2.13641	1.98142	2.30353
Subtropical monsoon zone	Dementia	-0.3	2.12879	1.97495	2.2946
Subtropical monsoon zone	Dementia	-0.2	2.1212	1.96851	2.28573
Subtropical monsoon zone	Dementia	-0.1	2.11364	1.96208	2.27691
Subtropical monsoon zone	Dementia	0	2.10612	1.95568	2.26814
Subtropical monsoon zone	Dementia	0.1	2.09864	1.9493	2.25942
Subtropical monsoon zone	Dementia	0.2	2.09119	1.94293	2.25076
Subtropical monsoon zone	Dementia	0.3	2.08377	1.93659	2.24214
Subtropical monsoon zone	Dementia	0.4	2.07639	1.93027	2.23357
Subtropical monsoon zone	Dementia	0.5	2.06904	1.92397	2.22505
Subtropical monsoon zone	Dementia	0.6	2.06173	1.91769	2.21658
Subtropical monsoon zone	Dementia	0.7	2.05444	1.91143	2.20816
Subtropical monsoon zone	Dementia	0.8	2.0472	1.9052	2.19978
Subtropical monsoon zone	Dementia	0.9	2.03998	1.89898	2.19146
Subtropical monsoon zone	Dementia	1	2.0328	1.89278	2.18318
Subtropical monsoon zone	Dementia	1.1	2.02565	1.88661	2.17495
Subtropical monsoon zone	Dementia	1.2	2.01854	1.88045	2.16676
Subtropical monsoon zone	Dementia	1.3	2.01146	1.87432	2.15862
Subtropical monsoon zone	Dementia	1.4	2.00441	1.86821	2.15053
Subtropical monsoon zone	Dementia	1.5	1.99739	1.86212	2.14249
Subtropical monsoon zone	Dementia	1.6	1.9904	1.85605	2.13449
Subtropical monsoon zone	Dementia	1.7	1.98345	1.85	2.12653
Subtropical monsoon zone	Dementia	1.8	1.97653	1.84397	2.11862
Subtropical monsoon zone	Dementia	1.9	1.96964	1.83796	2.11076
Subtropical monsoon zone	Dementia	2	1.96278	1.83197	2.10294
Subtropical monsoon zone	Dementia	2.1	1.95596	1.82601	2.09516
Subtropical monsoon zone	Dementia	2.2	1.94916	1.82006	2.08742
Subtropical monsoon zone	Dementia	2.3	1.9424	1.81414	2.07973
Subtropical monsoon zone	Dementia	2.4	1.93567	1.80824	2.07209
Subtropical monsoon zone	Dementia	2.5	1.92897	1.80235	2.06448
Subtropical monsoon zone	Dementia	2.6	1.9223	1.79649	2.05692
Subtropical monsoon zone	Dementia	2.7	1.91566	1.79065	2.0494
Subtropical monsoon zone	Dementia	2.8	1.90905	1.78484	2.04192
Subtropical monsoon zone	Dementia	2.9	1.90248	1.77904	2.03448
Subtropical monsoon zone	Dementia	3	1.89593	1.77326	2.02709
Subtropical monsoon zone	Dementia	3.1	1.88941	1.76751	2.01973
Subtropical monsoon zone	Dementia	3.2	1.88293	1.76177	2.01241
Subtropical monsoon zone	Dementia	3.3	1.87647	1.75606	2.00514
Subtropical monsoon zone	Dementia	3.4	1.87004	1.75037	1.9979
Subtropical monsoon zone	Dementia	3.5	1.86365	1.7447	1.99071
Subtropical monsoon zone	Dementia	3.6	1.85728	1.73905	1.98355
Subtropical monsoon zone	Dementia	3.7	1.85094	1.73342	1.97643
Subtropical monsoon zone	Dementia	3.8	1.84463	1.72781	1.96935
Subtropical monsoon zone	Dementia	3.9	1.83836	1.72223	1.96231
Subtropical monsoon zone	Dementia	4	1.83211	1.71667	1.95531
Subtropical monsoon zone	Dementia	4.1	1.82589	1.71112	1.94834
Subtropical monsoon zone	Dementia	4.2	1.81969	1.7056	1.94142
Subtropical monsoon zone	Dementia	4.3	1.81353	1.7001	1.93453
Subtropical monsoon zone	Dementia	4.4	1.8074	1.69462	1.92767
Subtropical monsoon zone	Dementia	4.5	1.80129	1.68917	1.92085
Subtropical monsoon zone	Dementia	4.6	1.79521	1.68373	1.91407
Subtropical monsoon zone	Dementia	4.7	1.78916	1.67832	1.90733
Subtropical monsoon zone	Dementia	4.8	1.78314	1.67293	1.90062
Subtropical monsoon zone	Dementia	4.9	1.77715	1.66755	1.89394
Subtropical monsoon zone	Dementia	5	1.77118	1.6622	1.8873
Subtropical monsoon zone	Dementia	5.1	1.76524	1.65688	1.8807
Subtropical monsoon zone	Dementia	5.2	1.75933	1.65157	1.87413
Subtropical monsoon zone	Dementia	5.3	1.75345	1.64629	1.86759
Subtropical monsoon zone	Dementia	5.4	1.7476	1.64102	1.86109
Subtropical monsoon zone	Dementia	5.5	1.74177	1.63578	1.85462
Subtropical monsoon zone	Dementia	5.6	1.73597	1.63056	1.84819
Subtropical monsoon zone	Dementia	5.7	1.73019	1.62536	1.84179
Subtropical monsoon zone	Dementia	5.8	1.72445	1.62019	1.83542
Subtropical monsoon zone	Dementia	5.9	1.71873	1.61503	1.82908
Subtropical monsoon zone	Dementia	6	1.71304	1.6099	1.82278
Subtropical monsoon zone	Dementia	6.1	1.70737	1.60479	1.81651
Subtropical monsoon zone	Dementia	6.2	1.70173	1.5997	1.81027
Subtropical monsoon zone	Dementia	6.3	1.69611	1.59463	1.80406
Subtropical monsoon zone	Dementia	6.4	1.69053	1.58958	1.79788
Subtropical monsoon zone	Dementia	6.5	1.68497	1.58456	1.79174
Subtropical monsoon zone	Dementia	6.6	1.67943	1.57955	1.78562
Subtropical monsoon zone	Dementia	6.7	1.67392	1.57457	1.77954
Subtropical monsoon zone	Dementia	6.8	1.66844	1.56961	1.77349
Subtropical monsoon zone	Dementia	6.9	1.66298	1.56467	1.76746
Subtropical monsoon zone	Dementia	7	1.65755	1.55976	1.76147
Subtropical monsoon zone	Dementia	7.1	1.65214	1.55486	1.75551
Subtropical monsoon zone	Dementia	7.2	1.64676	1.54999	1.74957
Subtropical monsoon zone	Dementia	7.3	1.6414	1.54514	1.74366
Subtropical monsoon zone	Dementia	7.4	1.63607	1.54031	1.73779
Subtropical monsoon zone	Dementia	7.5	1.63076	1.5355	1.73194
Subtropical monsoon zone	Dementia	7.6	1.62548	1.53071	1.72612
Subtropical monsoon zone	Dementia	7.7	1.62023	1.52595	1.72033
Subtropical monsoon zone	Dementia	7.8	1.61499	1.52121	1.71457
Subtropical monsoon zone	Dementia	7.9	1.60979	1.51649	1.70883
Subtropical monsoon zone	Dementia	8	1.6046	1.51179	1.70312
Subtropical monsoon zone	Dementia	8.1	1.59945	1.50711	1.69744
Subtropical monsoon zone	Dementia	8.2	1.59431	1.50245	1.69179
Subtropical monsoon zone	Dementia	8.3	1.5892	1.49782	1.68616
Subtropical monsoon zone	Dementia	8.4	1.58412	1.49321	1.68056
Subtropical monsoon zone	Dementia	8.5	1.57905	1.48861	1.67499
Subtropical monsoon zone	Dementia	8.6	1.57402	1.48404	1.66944
Subtropical monsoon zone	Dementia	8.7	1.569	1.4795	1.66392
Subtropical monsoon zone	Dementia	8.8	1.56401	1.47497	1.65842
Subtropical monsoon zone	Dementia	8.9	1.55904	1.47047	1.65296
Subtropical monsoon zone	Dementia	9	1.5541	1.46598	1.64751
Subtropical monsoon zone	Dementia	9.1	1.54918	1.46152	1.64209
Subtropical monsoon zone	Dementia	9.2	1.54428	1.45708	1.6367
Subtropical monsoon zone	Dementia	9.3	1.53941	1.45266	1.63133
Subtropical monsoon zone	Dementia	9.4	1.53456	1.44827	1.62599
Subtropical monsoon zone	Dementia	9.5	1.52973	1.44389	1.62067
Subtropical monsoon zone	Dementia	9.6	1.52492	1.43954	1.61537
Subtropical monsoon zone	Dementia	9.7	1.52014	1.43521	1.6101
Subtropical monsoon zone	Dementia	9.8	1.51538	1.43089	1.60485
Subtropical monsoon zone	Dementia	9.9	1.51064	1.42661	1.59963
Subtropical monsoon zone	Dementia	10	1.50593	1.42234	1.59443
Subtropical monsoon zone	Dementia	10.1	1.50123	1.41809	1.58925
Subtropical monsoon zone	Dementia	10.2	1.49656	1.41386	1.5841
Subtropical monsoon zone	Dementia	10.3	1.49192	1.40966	1.57897
Subtropical monsoon zone	Dementia	10.4	1.48729	1.40548	1.57386
Subtropical monsoon zone	Dementia	10.5	1.48269	1.40132	1.56878
Subtropical monsoon zone	Dementia	10.6	1.4781	1.39718	1.56372
Subtropical monsoon zone	Dementia	10.7	1.47354	1.39306	1.55868
Subtropical monsoon zone	Dementia	10.8	1.469	1.38896	1.55366
Subtropical monsoon zone	Dementia	10.9	1.46449	1.38488	1.54867
Subtropical monsoon zone	Dementia	11	1.45999	1.38083	1.54369
Subtropical monsoon zone	Dementia	11.1	1.45552	1.37679	1.53874
Subtropical monsoon zone	Dementia	11.2	1.45106	1.37278	1.53381
Subtropical monsoon zone	Dementia	11.3	1.44663	1.36879	1.5289
Subtropical monsoon zone	Dementia	11.4	1.44222	1.36481	1.52402
Subtropical monsoon zone	Dementia	11.5	1.43783	1.36086	1.51915
Subtropical monsoon zone	Dementia	11.6	1.43346	1.35693	1.51431
Subtropical monsoon zone	Dementia	11.7	1.42911	1.35302	1.50948
Subtropical monsoon zone	Dementia	11.8	1.42479	1.34914	1.50468
Subtropical monsoon zone	Dementia	11.9	1.42048	1.34527	1.4999
Subtropical monsoon zone	Dementia	12	1.41619	1.34142	1.49513
Subtropical monsoon zone	Dementia	12.1	1.41193	1.3376	1.49039
Subtropical monsoon zone	Dementia	12.2	1.40768	1.33379	1.48567
Subtropical monsoon zone	Dementia	12.3	1.40346	1.33001	1.48097
Subtropical monsoon zone	Dementia	12.4	1.39925	1.32624	1.47629
Subtropical monsoon zone	Dementia	12.5	1.39507	1.3225	1.47162
Subtropical monsoon zone	Dementia	12.6	1.39091	1.31878	1.46698
Subtropical monsoon zone	Dementia	12.7	1.38676	1.31507	1.46236
Subtropical monsoon zone	Dementia	12.8	1.38264	1.31139	1.45775
Subtropical monsoon zone	Dementia	12.9	1.37853	1.30773	1.45317
Subtropical monsoon zone	Dementia	13	1.37445	1.30409	1.4486
Subtropical monsoon zone	Dementia	13.1	1.37038	1.30047	1.44406
Subtropical monsoon zone	Dementia	13.2	1.36634	1.29687	1.43953
Subtropical monsoon zone	Dementia	13.3	1.36231	1.29329	1.43502
Subtropical monsoon zone	Dementia	13.4	1.3583	1.28973	1.43053
Subtropical monsoon zone	Dementia	13.5	1.35432	1.28619	1.42605
Subtropical monsoon zone	Dementia	13.6	1.35035	1.28267	1.4216
Subtropical monsoon zone	Dementia	13.7	1.3464	1.27917	1.41716
Subtropical monsoon zone	Dementia	13.8	1.34247	1.27569	1.41275
Subtropical monsoon zone	Dementia	13.9	1.33856	1.27223	1.40835
Subtropical monsoon zone	Dementia	14	1.33467	1.26879	1.40397
Subtropical monsoon zone	Dementia	14.1	1.33079	1.26537	1.3996
Subtropical monsoon zone	Dementia	14.2	1.32694	1.26197	1.39525
Subtropical monsoon zone	Dementia	14.3	1.3231	1.25859	1.39093
Subtropical monsoon zone	Dementia	14.4	1.31929	1.25523	1.38661
Subtropical monsoon zone	Dementia	14.5	1.31549	1.25189	1.38232
Subtropical monsoon zone	Dementia	14.6	1.31171	1.24856	1.37804
Subtropical monsoon zone	Dementia	14.7	1.30794	1.24526	1.37378
Subtropical monsoon zone	Dementia	14.8	1.3042	1.24198	1.36954
Subtropical monsoon zone	Dementia	14.9	1.30047	1.23872	1.36531
Subtropical monsoon zone	Dementia	15	1.29677	1.23547	1.3611
Subtropical monsoon zone	Dementia	15.1	1.29308	1.23225	1.35691
Subtropical monsoon zone	Dementia	15.2	1.28941	1.22904	1.35273
Subtropical monsoon zone	Dementia	15.3	1.28575	1.22586	1.34857
Subtropical monsoon zone	Dementia	15.4	1.28212	1.22269	1.34443
Subtropical monsoon zone	Dementia	15.5	1.2785	1.21954	1.3403
Subtropical monsoon zone	Dementia	15.6	1.2749	1.21642	1.33619
Subtropical monsoon zone	Dementia	15.7	1.27132	1.21331	1.3321
Subtropical monsoon zone	Dementia	15.8	1.26775	1.21022	1.32802
Subtropical monsoon zone	Dementia	15.9	1.2642	1.20715	1.32396
Subtropical monsoon zone	Dementia	16	1.26067	1.20409	1.31991
Subtropical monsoon zone	Dementia	16.1	1.25716	1.20106	1.31588
Subtropical monsoon zone	Dementia	16.2	1.25366	1.19805	1.31186
Subtropical monsoon zone	Dementia	16.3	1.25018	1.19505	1.30786
Subtropical monsoon zone	Dementia	16.4	1.24672	1.19207	1.30388
Subtropical monsoon zone	Dementia	16.5	1.24328	1.18912	1.29991
Subtropical monsoon zone	Dementia	16.6	1.23985	1.18618	1.29595
Subtropical monsoon zone	Dementia	16.7	1.23644	1.18325	1.29201
Subtropical monsoon zone	Dementia	16.8	1.23305	1.18035	1.28809
Subtropical monsoon zone	Dementia	16.9	1.22967	1.17747	1.28418
Subtropical monsoon zone	Dementia	17	1.22631	1.1746	1.28029
Subtropical monsoon zone	Dementia	17.1	1.22296	1.17176	1.27641
Subtropical monsoon zone	Dementia	17.2	1.21964	1.16893	1.27254
Subtropical monsoon zone	Dementia	17.3	1.21632	1.16612	1.2687
Subtropical monsoon zone	Dementia	17.4	1.21303	1.16332	1.26486
Subtropical monsoon zone	Dementia	17.5	1.20975	1.16055	1.26104
Subtropical monsoon zone	Dementia	17.6	1.20649	1.15779	1.25723
Subtropical monsoon zone	Dementia	17.7	1.20324	1.15506	1.25344
Subtropical monsoon zone	Dementia	17.8	1.20001	1.15233	1.24966
Subtropical monsoon zone	Dementia	17.9	1.1968	1.14963	1.2459
Subtropical monsoon zone	Dementia	18	1.1936	1.14695	1.24215
Subtropical monsoon zone	Dementia	18.1	1.19042	1.14428	1.23842
Subtropical monsoon zone	Dementia	18.2	1.18725	1.14163	1.2347
Subtropical monsoon zone	Dementia	18.3	1.1841	1.139	1.23099
Subtropical monsoon zone	Dementia	18.4	1.18097	1.13639	1.2273
Subtropical monsoon zone	Dementia	18.5	1.17785	1.1338	1.22362
Subtropical monsoon zone	Dementia	18.6	1.17475	1.13122	1.21995
Subtropical monsoon zone	Dementia	18.7	1.17166	1.12866	1.2163
Subtropical monsoon zone	Dementia	18.8	1.16859	1.12612	1.21266
Subtropical monsoon zone	Dementia	18.9	1.16553	1.12359	1.20904
Subtropical monsoon zone	Dementia	19	1.16249	1.12108	1.20542
Subtropical monsoon zone	Dementia	19.1	1.15946	1.11859	1.20183
Subtropical monsoon zone	Dementia	19.2	1.15645	1.11612	1.19824
Subtropical monsoon zone	Dementia	19.3	1.15346	1.11366	1.19467
Subtropical monsoon zone	Dementia	19.4	1.15047	1.11123	1.19111
Subtropical monsoon zone	Dementia	19.5	1.14751	1.1088	1.18756
Subtropical monsoon zone	Dementia	19.6	1.14456	1.1064	1.18403
Subtropical monsoon zone	Dementia	19.7	1.14162	1.10401	1.18051
Subtropical monsoon zone	Dementia	19.8	1.1387	1.10164	1.17701
Subtropical monsoon zone	Dementia	19.9	1.1358	1.09929	1.17351
Subtropical monsoon zone	Dementia	20	1.1329	1.09695	1.17003
Subtropical monsoon zone	Dementia	20.1	1.13003	1.09463	1.16656
Subtropical monsoon zone	Dementia	20.2	1.12716	1.09233	1.16311
Subtropical monsoon zone	Dementia	20.3	1.12432	1.09005	1.15966
Subtropical monsoon zone	Dementia	20.4	1.12148	1.08778	1.15623
Subtropical monsoon zone	Dementia	20.5	1.11867	1.08553	1.15282
Subtropical monsoon zone	Dementia	20.6	1.11586	1.08329	1.14941
Subtropical monsoon zone	Dementia	20.7	1.11307	1.08107	1.14602
Subtropical monsoon zone	Dementia	20.8	1.1103	1.07887	1.14264
Subtropical monsoon zone	Dementia	20.9	1.10753	1.07668	1.13927
Subtropical monsoon zone	Dementia	21	1.10479	1.07452	1.13591
Subtropical monsoon zone	Dementia	21.1	1.10205	1.07236	1.13257
Subtropical monsoon zone	Dementia	21.2	1.09933	1.07023	1.12923
Subtropical monsoon zone	Dementia	21.3	1.09663	1.06811	1.12591
Subtropical monsoon zone	Dementia	21.4	1.09394	1.066	1.1226
Subtropical monsoon zone	Dementia	21.5	1.09126	1.06392	1.11931
Subtropical monsoon zone	Dementia	21.6	1.0886	1.06184	1.11602
Subtropical monsoon zone	Dementia	21.7	1.08595	1.05979	1.11275
Subtropical monsoon zone	Dementia	21.8	1.08331	1.05775	1.10949
Subtropical monsoon zone	Dementia	21.9	1.08069	1.05573	1.10624
Subtropical monsoon zone	Dementia	22	1.07808	1.05372	1.103
Subtropical monsoon zone	Dementia	22.1	1.07548	1.05173	1.09978
Subtropical monsoon zone	Dementia	22.2	1.0729	1.04976	1.09656
Subtropical monsoon zone	Dementia	22.3	1.07033	1.0478	1.09336
Subtropical monsoon zone	Dementia	22.4	1.06778	1.04585	1.09017
Subtropical monsoon zone	Dementia	22.5	1.06524	1.04393	1.08699
Subtropical monsoon zone	Dementia	22.6	1.06271	1.04202	1.08382
Subtropical monsoon zone	Dementia	22.7	1.0602	1.04012	1.08066
Subtropical monsoon zone	Dementia	22.8	1.05769	1.03824	1.07751
Subtropical monsoon zone	Dementia	22.9	1.05521	1.03638	1.07438
Subtropical monsoon zone	Dementia	23	1.05273	1.03453	1.07125
Subtropical monsoon zone	Dementia	23.1	1.05027	1.03269	1.06814
Subtropical monsoon zone	Dementia	23.2	1.04782	1.03088	1.06504
Subtropical monsoon zone	Dementia	23.3	1.04538	1.02907	1.06195
Subtropical monsoon zone	Dementia	23.4	1.04296	1.02729	1.05887
Subtropical monsoon zone	Dementia	23.5	1.04055	1.02551	1.0558
Subtropical monsoon zone	Dementia	23.6	1.03815	1.02376	1.05274
Subtropical monsoon zone	Dementia	23.7	1.03576	1.02202	1.0497
Subtropical monsoon zone	Dementia	23.8	1.03339	1.02029	1.04666
Subtropical monsoon zone	Dementia	23.9	1.03103	1.01858	1.04364
Subtropical monsoon zone	Dementia	24	1.02868	1.01688	1.04062
Subtropical monsoon zone	Dementia	24.1	1.02635	1.0152	1.03762
Subtropical monsoon zone	Dementia	24.2	1.02404	1.01355	1.03465
Subtropical monsoon zone	Dementia	24.3	1.02177	1.01193	1.03171
Subtropical monsoon zone	Dementia	24.4	1.01955	1.01036	1.02882
Subtropical monsoon zone	Dementia	24.5	1.01739	1.00885	1.026
Subtropical monsoon zone	Dementia	24.6	1.0153	1.00741	1.02325
Subtropical monsoon zone	Dementia	24.7	1.0133	1.00605	1.02059
Subtropical monsoon zone	Dementia	24.8	1.01139	1.00478	1.01803
Subtropical monsoon zone	Dementia	24.9	1.00958	1.00362	1.01559
Subtropical monsoon zone	Dementia	25	1.0079	1.00256	1.01327
Subtropical monsoon zone	Dementia	25.1	1.00635	1.00163	1.01109
Subtropical monsoon zone	Dementia	25.2	1.00494	1.00084	1.00906
Subtropical monsoon zone	Dementia	25.3	1.00368	1.00019	1.00719
Subtropical monsoon zone	Dementia	25.4	1.00259	0.999696	1.00549
Subtropical monsoon zone	Dementia	25.5	1.00167	0.999373	1.00398
Subtropical monsoon zone	Dementia	25.6	1.00094	0.99923	1.00266
Subtropical monsoon zone	Dementia	25.7	1.00041	0.999278	1.00155
Subtropical monsoon zone	Dementia	25.8	1.0001	0.999531	1.00066
Subtropical monsoon zone	Dementia	25.9	1	1	1
Subtropical monsoon zone	Dementia	26	1.00014	0.99958	1.0007
Subtropical monsoon zone	Dementia	26.1	1.00052	0.999412	1.00164
Subtropical monsoon zone	Dementia	26.2	1.00117	0.999508	1.00283
Subtropical monsoon zone	Dementia	26.3	1.00208	0.999879	1.00429
Subtropical monsoon zone	Dementia	26.4	1.00328	1.00054	1.00604
Subtropical monsoon zone	Dementia	26.5	1.00478	1.00149	1.00808
Subtropical monsoon zone	Dementia	26.6	1.00659	1.00276	1.01043
Subtropical monsoon zone	Dementia	26.7	1.00872	1.00434	1.01312
Subtropical monsoon zone	Dementia	26.8	1.01119	1.00626	1.01614
Subtropical monsoon zone	Dementia	26.9	1.01401	1.00852	1.01953
Subtropical monsoon zone	Dementia	27	1.0172	1.01114	1.0233
Subtropical monsoon zone	Dementia	27.1	1.02078	1.01413	1.02747
Subtropical monsoon zone	Dementia	27.2	1.02475	1.0175	1.03206
Subtropical monsoon zone	Dementia	27.3	1.02915	1.02126	1.03709
Subtropical monsoon zone	Dementia	27.4	1.03397	1.02544	1.04258
Subtropical monsoon zone	Dementia	27.5	1.03925	1.03003	1.04856
Subtropical monsoon zone	Dementia	27.6	1.04498	1.03504	1.05502
Subtropical monsoon zone	Dementia	27.7	1.05117	1.04048	1.06198
Subtropical monsoon zone	Dementia	27.8	1.05783	1.04633	1.06945
Subtropical monsoon zone	Dementia	27.9	1.06494	1.0526	1.07743
Subtropical monsoon zone	Dementia	28	1.07253	1.05929	1.08593
Subtropical monsoon zone	Dementia	28.1	1.08059	1.06641	1.09496
Subtropical monsoon zone	Dementia	28.2	1.08913	1.07394	1.10453
Subtropical monsoon zone	Dementia	28.3	1.09815	1.0819	1.11465
Subtropical monsoon zone	Dementia	28.4	1.10767	1.09029	1.12532
Subtropical monsoon zone	Dementia	28.5	1.11768	1.09911	1.13657
Subtropical monsoon zone	Dementia	28.6	1.1282	1.10837	1.14839
Subtropical monsoon zone	Dementia	28.7	1.13923	1.11806	1.16081
Subtropical monsoon zone	Dementia	28.8	1.15079	1.1282	1.17382
Subtropical monsoon zone	Dementia	28.9	1.16287	1.1388	1.18746
Subtropical monsoon zone	Dementia	29	1.17549	1.14984	1.20171
Subtropical monsoon zone	Dementia	29.1	1.18866	1.16136	1.21662
Subtropical monsoon zone	Dementia	29.2	1.20239	1.17334	1.23217
Subtropical monsoon zone	Dementia	29.3	1.2167	1.18579	1.2484
Subtropical monsoon zone	Dementia	29.4	1.23158	1.19874	1.26532
Subtropical monsoon zone	Dementia	29.5	1.24705	1.21217	1.28293
Subtropical monsoon zone	Dementia	29.6	1.26313	1.22611	1.30127
Subtropical monsoon zone	Dementia	29.7	1.27983	1.24056	1.32034
Subtropical monsoon zone	Dementia	29.8	1.29716	1.25552	1.34018
Subtropical monsoon zone	Dementia	29.9	1.31513	1.27102	1.36078
Subtropical monsoon zone	Dementia	30	1.33377	1.28705	1.38218
Subtropical monsoon zone	Dementia	30.1	1.35308	1.30364	1.4044
Subtropical monsoon zone	Dementia	30.2	1.37309	1.32079	1.42746
Subtropical monsoon zone	Dementia	30.3	1.3938	1.33851	1.45137
Subtropical monsoon zone	Dementia	30.4	1.41524	1.35681	1.47617
Subtropical monsoon zone	Dementia	30.5	1.43741	1.37571	1.50188
Subtropical monsoon zone	Dementia	30.6	1.46035	1.39522	1.52853
Subtropical monsoon zone	Dementia	30.7	1.48408	1.41535	1.55613
Subtropical monsoon zone	Dementia	30.8	1.5086	1.43612	1.58473
Subtropical monsoon zone	Dementia	30.9	1.53394	1.45754	1.61433
Subtropical monsoon zone	Dementia	31	1.56012	1.47962	1.64499
Subtropical monsoon zone	Neurodegenerative disease	-1.1	2.05031	1.90838	2.2028
Subtropical monsoon zone	Neurodegenerative disease	-1	2.04324	1.9024	2.1945
Subtropical monsoon zone	Neurodegenerative disease	-0.9	2.03619	1.89644	2.18625
Subtropical monsoon zone	Neurodegenerative disease	-0.8	2.02918	1.8905	2.17805
Subtropical monsoon zone	Neurodegenerative disease	-0.7	2.02221	1.88457	2.16989
Subtropical monsoon zone	Neurodegenerative disease	-0.6	2.01526	1.87867	2.16179
Subtropical monsoon zone	Neurodegenerative disease	-0.5	2.00835	1.87279	2.15373
Subtropical monsoon zone	Neurodegenerative disease	-0.4	2.00147	1.86692	2.14571
Subtropical monsoon zone	Neurodegenerative disease	-0.3	1.99462	1.86108	2.13775
Subtropical monsoon zone	Neurodegenerative disease	-0.2	1.9878	1.85525	2.12983
Subtropical monsoon zone	Neurodegenerative disease	-0.1	1.98102	1.84945	2.12195
Subtropical monsoon zone	Neurodegenerative disease	0	1.97427	1.84366	2.11412
Subtropical monsoon zone	Neurodegenerative disease	0.1	1.96754	1.8379	2.10634
Subtropical monsoon zone	Neurodegenerative disease	0.2	1.96085	1.83215	2.0986
Subtropical monsoon zone	Neurodegenerative disease	0.3	1.95419	1.82642	2.0909
Subtropical monsoon zone	Neurodegenerative disease	0.4	1.94757	1.82071	2.08326
Subtropical monsoon zone	Neurodegenerative disease	0.5	1.94097	1.81503	2.07565
Subtropical monsoon zone	Neurodegenerative disease	0.6	1.9344	1.80936	2.06809
Subtropical monsoon zone	Neurodegenerative disease	0.7	1.92787	1.80371	2.06057
Subtropical monsoon zone	Neurodegenerative disease	0.8	1.92136	1.79808	2.05309
Subtropical monsoon zone	Neurodegenerative disease	0.9	1.91489	1.79247	2.04566
Subtropical monsoon zone	Neurodegenerative disease	1	1.90844	1.78688	2.03827
Subtropical monsoon zone	Neurodegenerative disease	1.1	1.90203	1.78131	2.03092
Subtropical monsoon zone	Neurodegenerative disease	1.2	1.89564	1.77576	2.02362
Subtropical monsoon zone	Neurodegenerative disease	1.3	1.88929	1.77023	2.01636
Subtropical monsoon zone	Neurodegenerative disease	1.4	1.88296	1.76472	2.00913
Subtropical monsoon zone	Neurodegenerative disease	1.5	1.87667	1.75922	2.00195
Subtropical monsoon zone	Neurodegenerative disease	1.6	1.8704	1.75375	1.99481
Subtropical monsoon zone	Neurodegenerative disease	1.7	1.86417	1.7483	1.98772
Subtropical monsoon zone	Neurodegenerative disease	1.8	1.85796	1.74287	1.98066
Subtropical monsoon zone	Neurodegenerative disease	1.9	1.85178	1.73745	1.97364
Subtropical monsoon zone	Neurodegenerative disease	2	1.84563	1.73206	1.96666
Subtropical monsoon zone	Neurodegenerative disease	2.1	1.83952	1.72668	1.95972
Subtropical monsoon zone	Neurodegenerative disease	2.2	1.83342	1.72133	1.95282
Subtropical monsoon zone	Neurodegenerative disease	2.3	1.82736	1.71599	1.94596
Subtropical monsoon zone	Neurodegenerative disease	2.4	1.82133	1.71068	1.93914
Subtropical monsoon zone	Neurodegenerative disease	2.5	1.81532	1.70538	1.93235
Subtropical monsoon zone	Neurodegenerative disease	2.6	1.80935	1.70011	1.92561
Subtropical monsoon zone	Neurodegenerative disease	2.7	1.8034	1.69485	1.9189
Subtropical monsoon zone	Neurodegenerative disease	2.8	1.79748	1.68961	1.91223
Subtropical monsoon zone	Neurodegenerative disease	2.9	1.79158	1.68439	1.9056
Subtropical monsoon zone	Neurodegenerative disease	3	1.78572	1.6792	1.899
Subtropical monsoon zone	Neurodegenerative disease	3.1	1.77988	1.67402	1.89244
Subtropical monsoon zone	Neurodegenerative disease	3.2	1.77407	1.66886	1.88592
Subtropical monsoon zone	Neurodegenerative disease	3.3	1.76829	1.66372	1.87943
Subtropical monsoon zone	Neurodegenerative disease	3.4	1.76254	1.6586	1.87298
Subtropical monsoon zone	Neurodegenerative disease	3.5	1.75681	1.6535	1.86657
Subtropical monsoon zone	Neurodegenerative disease	3.6	1.75111	1.64842	1.86019
Subtropical monsoon zone	Neurodegenerative disease	3.7	1.74543	1.64336	1.85384
Subtropical monsoon zone	Neurodegenerative disease	3.8	1.73979	1.63833	1.84753
Subtropical monsoon zone	Neurodegenerative disease	3.9	1.73417	1.63331	1.84126
Subtropical monsoon zone	Neurodegenerative disease	4	1.72857	1.62831	1.83502
Subtropical monsoon zone	Neurodegenerative disease	4.1	1.72301	1.62332	1.82881
Subtropical monsoon zone	Neurodegenerative disease	4.2	1.71747	1.61836	1.82264
Subtropical monsoon zone	Neurodegenerative disease	4.3	1.71195	1.61342	1.8165
Subtropical monsoon zone	Neurodegenerative disease	4.4	1.70647	1.6085	1.8104
Subtropical monsoon zone	Neurodegenerative disease	4.5	1.70101	1.6036	1.80433
Subtropical monsoon zone	Neurodegenerative disease	4.6	1.69557	1.59872	1.79829
Subtropical monsoon zone	Neurodegenerative disease	4.7	1.69016	1.59386	1.79228
Subtropical monsoon zone	Neurodegenerative disease	4.8	1.68478	1.58902	1.78631
Subtropical monsoon zone	Neurodegenerative disease	4.9	1.67942	1.5842	1.78036
Subtropical monsoon zone	Neurodegenerative disease	5	1.67409	1.5794	1.77445
Subtropical monsoon zone	Neurodegenerative disease	5.1	1.66878	1.57461	1.76857
Subtropical monsoon zone	Neurodegenerative disease	5.2	1.6635	1.56985	1.76273
Subtropical monsoon zone	Neurodegenerative disease	5.3	1.65824	1.56511	1.75691
Subtropical monsoon zone	Neurodegenerative disease	5.4	1.65301	1.56039	1.75113
Subtropical monsoon zone	Neurodegenerative disease	5.5	1.6478	1.55569	1.74537
Subtropical monsoon zone	Neurodegenerative disease	5.6	1.64262	1.55101	1.73965
Subtropical monsoon zone	Neurodegenerative disease	5.7	1.63747	1.54634	1.73395
Subtropical monsoon zone	Neurodegenerative disease	5.8	1.63233	1.5417	1.72829
Subtropical monsoon zone	Neurodegenerative disease	5.9	1.62723	1.53708	1.72266
Subtropical monsoon zone	Neurodegenerative disease	6	1.62214	1.53248	1.71705
Subtropical monsoon zone	Neurodegenerative disease	6.1	1.61708	1.5279	1.71148
Subtropical monsoon zone	Neurodegenerative disease	6.2	1.61205	1.52334	1.70593
Subtropical monsoon zone	Neurodegenerative disease	6.3	1.60704	1.51879	1.70041
Subtropical monsoon zone	Neurodegenerative disease	6.4	1.60205	1.51427	1.69492
Subtropical monsoon zone	Neurodegenerative disease	6.5	1.59709	1.50977	1.68946
Subtropical monsoon zone	Neurodegenerative disease	6.6	1.59215	1.50529	1.68403
Subtropical monsoon zone	Neurodegenerative disease	6.7	1.58724	1.50083	1.67863
Subtropical monsoon zone	Neurodegenerative disease	6.8	1.58235	1.49639	1.67325
Subtropical monsoon zone	Neurodegenerative disease	6.9	1.57748	1.49197	1.6679
Subtropical monsoon zone	Neurodegenerative disease	7	1.57264	1.48756	1.66258
Subtropical monsoon zone	Neurodegenerative disease	7.1	1.56782	1.48318	1.65729
Subtropical monsoon zone	Neurodegenerative disease	7.2	1.56302	1.47882	1.65202
Subtropical monsoon zone	Neurodegenerative disease	7.3	1.55825	1.47448	1.64678
Subtropical monsoon zone	Neurodegenerative disease	7.4	1.5535	1.47016	1.64156
Subtropical monsoon zone	Neurodegenerative disease	7.5	1.54877	1.46586	1.63637
Subtropical monsoon zone	Neurodegenerative disease	7.6	1.54407	1.46158	1.63121
Subtropical monsoon zone	Neurodegenerative disease	7.7	1.53938	1.45732	1.62607
Subtropical monsoon zone	Neurodegenerative disease	7.8	1.53473	1.45308	1.62096
Subtropical monsoon zone	Neurodegenerative disease	7.9	1.53009	1.44885	1.61588
Subtropical monsoon zone	Neurodegenerative disease	8	1.52547	1.44465	1.61082
Subtropical monsoon zone	Neurodegenerative disease	8.1	1.52088	1.44047	1.60578
Subtropical monsoon zone	Neurodegenerative disease	8.2	1.51631	1.43631	1.60077
Subtropical monsoon zone	Neurodegenerative disease	8.3	1.51177	1.43217	1.59579
Subtropical monsoon zone	Neurodegenerative disease	8.4	1.50724	1.42805	1.59083
Subtropical monsoon zone	Neurodegenerative disease	8.5	1.50274	1.42395	1.58589
Subtropical monsoon zone	Neurodegenerative disease	8.6	1.49826	1.41987	1.58098
Subtropical monsoon zone	Neurodegenerative disease	8.7	1.4938	1.41581	1.57609
Subtropical monsoon zone	Neurodegenerative disease	8.8	1.48936	1.41177	1.57122
Subtropical monsoon zone	Neurodegenerative disease	8.9	1.48495	1.40774	1.56638
Subtropical monsoon zone	Neurodegenerative disease	9	1.48055	1.40374	1.56156
Subtropical monsoon zone	Neurodegenerative disease	9.1	1.47618	1.39976	1.55677
Subtropical monsoon zone	Neurodegenerative disease	9.2	1.47183	1.3958	1.552
Subtropical monsoon zone	Neurodegenerative disease	9.3	1.4675	1.39186	1.54725
Subtropical monsoon zone	Neurodegenerative disease	9.4	1.46319	1.38794	1.54252
Subtropical monsoon zone	Neurodegenerative disease	9.5	1.4589	1.38403	1.53782
Subtropical monsoon zone	Neurodegenerative disease	9.6	1.45464	1.38015	1.53314
Subtropical monsoon zone	Neurodegenerative disease	9.7	1.45039	1.37629	1.52848
Subtropical monsoon zone	Neurodegenerative disease	9.8	1.44617	1.37245	1.52384
Subtropical monsoon zone	Neurodegenerative disease	9.9	1.44196	1.36863	1.51923
Subtropical monsoon zone	Neurodegenerative disease	10	1.43778	1.36482	1.51463
Subtropical monsoon zone	Neurodegenerative disease	10.1	1.43362	1.36104	1.51006
Subtropical monsoon zone	Neurodegenerative disease	10.2	1.42947	1.35728	1.50551
Subtropical monsoon zone	Neurodegenerative disease	10.3	1.42535	1.35353	1.50098
Subtropical monsoon zone	Neurodegenerative disease	10.4	1.42125	1.34981	1.49647
Subtropical monsoon zone	Neurodegenerative disease	10.5	1.41717	1.3461	1.49199
Subtropical monsoon zone	Neurodegenerative disease	10.6	1.41311	1.34242	1.48752
Subtropical monsoon zone	Neurodegenerative disease	10.7	1.40907	1.33875	1.48308
Subtropical monsoon zone	Neurodegenerative disease	10.8	1.40505	1.33511	1.47865
Subtropical monsoon zone	Neurodegenerative disease	10.9	1.40105	1.33148	1.47425
Subtropical monsoon zone	Neurodegenerative disease	11	1.39707	1.32788	1.46986
Subtropical monsoon zone	Neurodegenerative disease	11.1	1.39311	1.32429	1.4655
Subtropical monsoon zone	Neurodegenerative disease	11.2	1.38916	1.32072	1.46115
Subtropical monsoon zone	Neurodegenerative disease	11.3	1.38524	1.31717	1.45683
Subtropical monsoon zone	Neurodegenerative disease	11.4	1.38134	1.31365	1.45252
Subtropical monsoon zone	Neurodegenerative disease	11.5	1.37746	1.31014	1.44824
Subtropical monsoon zone	Neurodegenerative disease	11.6	1.37359	1.30665	1.44397
Subtropical monsoon zone	Neurodegenerative disease	11.7	1.36975	1.30318	1.43973
Subtropical monsoon zone	Neurodegenerative disease	11.8	1.36593	1.29972	1.4355
Subtropical monsoon zone	Neurodegenerative disease	11.9	1.36212	1.29629	1.43129
Subtropical monsoon zone	Neurodegenerative disease	12	1.35833	1.29288	1.4271
Subtropical monsoon zone	Neurodegenerative disease	12.1	1.35457	1.28949	1.42293
Subtropical monsoon zone	Neurodegenerative disease	12.2	1.35082	1.28611	1.41878
Subtropical monsoon zone	Neurodegenerative disease	12.3	1.34709	1.28276	1.41464
Subtropical monsoon zone	Neurodegenerative disease	12.4	1.34338	1.27942	1.41053
Subtropical monsoon zone	Neurodegenerative disease	12.5	1.33968	1.2761	1.40643
Subtropical monsoon zone	Neurodegenerative disease	12.6	1.33601	1.27281	1.40235
Subtropical monsoon zone	Neurodegenerative disease	12.7	1.33235	1.26953	1.39829
Subtropical monsoon zone	Neurodegenerative disease	12.8	1.32872	1.26627	1.39424
Subtropical monsoon zone	Neurodegenerative disease	12.9	1.3251	1.26303	1.39022
Subtropical monsoon zone	Neurodegenerative disease	13	1.3215	1.25981	1.38621
Subtropical monsoon zone	Neurodegenerative disease	13.1	1.31792	1.2566	1.38222
Subtropical monsoon zone	Neurodegenerative disease	13.2	1.31435	1.25342	1.37825
Subtropical monsoon zone	Neurodegenerative disease	13.3	1.31081	1.25025	1.37429
Subtropical monsoon zone	Neurodegenerative disease	13.4	1.30728	1.24711	1.37035
Subtropical monsoon zone	Neurodegenerative disease	13.5	1.30377	1.24398	1.36643
Subtropical monsoon zone	Neurodegenerative disease	13.6	1.30028	1.24087	1.36253
Subtropical monsoon zone	Neurodegenerative disease	13.7	1.2968	1.23778	1.35864
Subtropical monsoon zone	Neurodegenerative disease	13.8	1.29334	1.23471	1.35477
Subtropical monsoon zone	Neurodegenerative disease	13.9	1.28991	1.23165	1.35091
Subtropical monsoon zone	Neurodegenerative disease	14	1.28648	1.22862	1.34708
Subtropical monsoon zone	Neurodegenerative disease	14.1	1.28308	1.2256	1.34325
Subtropical monsoon zone	Neurodegenerative disease	14.2	1.27969	1.2226	1.33945
Subtropical monsoon zone	Neurodegenerative disease	14.3	1.27632	1.21963	1.33566
Subtropical monsoon zone	Neurodegenerative disease	14.4	1.27297	1.21666	1.33189
Subtropical monsoon zone	Neurodegenerative disease	14.5	1.26964	1.21372	1.32813
Subtropical monsoon zone	Neurodegenerative disease	14.6	1.26632	1.2108	1.32439
Subtropical monsoon zone	Neurodegenerative disease	14.7	1.26302	1.20789	1.32066
Subtropical monsoon zone	Neurodegenerative disease	14.8	1.25974	1.205	1.31696
Subtropical monsoon zone	Neurodegenerative disease	14.9	1.25647	1.20213	1.31326
Subtropical monsoon zone	Neurodegenerative disease	15	1.25322	1.19928	1.30958
Subtropical monsoon zone	Neurodegenerative disease	15.1	1.24999	1.19645	1.30592
Subtropical monsoon zone	Neurodegenerative disease	15.2	1.24677	1.19363	1.30227
Subtropical monsoon zone	Neurodegenerative disease	15.3	1.24357	1.19084	1.29864
Subtropical monsoon zone	Neurodegenerative disease	15.4	1.24039	1.18806	1.29503
Subtropical monsoon zone	Neurodegenerative disease	15.5	1.23722	1.1853	1.29142
Subtropical monsoon zone	Neurodegenerative disease	15.6	1.23407	1.18255	1.28784
Subtropical monsoon zone	Neurodegenerative disease	15.7	1.23094	1.17983	1.28427
Subtropical monsoon zone	Neurodegenerative disease	15.8	1.22782	1.17712	1.28071
Subtropical monsoon zone	Neurodegenerative disease	15.9	1.22472	1.17443	1.27717
Subtropical monsoon zone	Neurodegenerative disease	16	1.22164	1.17176	1.27364
Subtropical monsoon zone	Neurodegenerative disease	16.1	1.21857	1.16911	1.27013
Subtropical monsoon zone	Neurodegenerative disease	16.2	1.21552	1.16647	1.26663
Subtropical monsoon zone	Neurodegenerative disease	16.3	1.21248	1.16385	1.26315
Subtropical monsoon zone	Neurodegenerative disease	16.4	1.20946	1.16125	1.25968
Subtropical monsoon zone	Neurodegenerative disease	16.5	1.20646	1.15867	1.25622
Subtropical monsoon zone	Neurodegenerative disease	16.6	1.20347	1.1561	1.25278
Subtropical monsoon zone	Neurodegenerative disease	16.7	1.2005	1.15355	1.24935
Subtropical monsoon zone	Neurodegenerative disease	16.8	1.19754	1.15102	1.24594
Subtropical monsoon zone	Neurodegenerative disease	16.9	1.1946	1.14851	1.24254
Subtropical monsoon zone	Neurodegenerative disease	17	1.19167	1.14601	1.23916
Subtropical monsoon zone	Neurodegenerative disease	17.1	1.18876	1.14353	1.23578
Subtropical monsoon zone	Neurodegenerative disease	17.2	1.18587	1.14107	1.23243
Subtropical monsoon zone	Neurodegenerative disease	17.3	1.18299	1.13862	1.22908
Subtropical monsoon zone	Neurodegenerative disease	17.4	1.18012	1.1362	1.22575
Subtropical monsoon zone	Neurodegenerative disease	17.5	1.17728	1.13379	1.22244
Subtropical monsoon zone	Neurodegenerative disease	17.6	1.17444	1.13139	1.21913
Subtropical monsoon zone	Neurodegenerative disease	17.7	1.17162	1.12902	1.21584
Subtropical monsoon zone	Neurodegenerative disease	17.8	1.16882	1.12666	1.21256
Subtropical monsoon zone	Neurodegenerative disease	17.9	1.16603	1.12432	1.2093
Subtropical monsoon zone	Neurodegenerative disease	18	1.16326	1.12199	1.20605
Subtropical monsoon zone	Neurodegenerative disease	18.1	1.1605	1.11968	1.20281
Subtropical monsoon zone	Neurodegenerative disease	18.2	1.15776	1.11739	1.19959
Subtropical monsoon zone	Neurodegenerative disease	18.3	1.15503	1.11512	1.19638
Subtropical monsoon zone	Neurodegenerative disease	18.4	1.15232	1.11286	1.19318
Subtropical monsoon zone	Neurodegenerative disease	18.5	1.14962	1.11062	1.18999
Subtropical monsoon zone	Neurodegenerative disease	18.6	1.14694	1.10839	1.18682
Subtropical monsoon zone	Neurodegenerative disease	18.7	1.14427	1.10619	1.18366
Subtropical monsoon zone	Neurodegenerative disease	18.8	1.14161	1.104	1.18051
Subtropical monsoon zone	Neurodegenerative disease	18.9	1.13897	1.10182	1.17738
Subtropical monsoon zone	Neurodegenerative disease	19	1.13635	1.09966	1.17425
Subtropical monsoon zone	Neurodegenerative disease	19.1	1.13374	1.09752	1.17114
Subtropical monsoon zone	Neurodegenerative disease	19.2	1.13114	1.0954	1.16804
Subtropical monsoon zone	Neurodegenerative disease	19.3	1.12856	1.09329	1.16496
Subtropical monsoon zone	Neurodegenerative disease	19.4	1.12599	1.0912	1.16188
Subtropical monsoon zone	Neurodegenerative disease	19.5	1.12343	1.08912	1.15882
Subtropical monsoon zone	Neurodegenerative disease	19.6	1.12089	1.08706	1.15577
Subtropical monsoon zone	Neurodegenerative disease	19.7	1.11837	1.08502	1.15274
Subtropical monsoon zone	Neurodegenerative disease	19.8	1.11585	1.083	1.14971
Subtropical monsoon zone	Neurodegenerative disease	19.9	1.11336	1.08099	1.1467
Subtropical monsoon zone	Neurodegenerative disease	20	1.11087	1.07899	1.1437
Subtropical monsoon zone	Neurodegenerative disease	20.1	1.1084	1.07701	1.14071
Subtropical monsoon zone	Neurodegenerative disease	20.2	1.10595	1.07505	1.13773
Subtropical monsoon zone	Neurodegenerative disease	20.3	1.1035	1.07311	1.13476
Subtropical monsoon zone	Neurodegenerative disease	20.4	1.10108	1.07118	1.13181
Subtropical monsoon zone	Neurodegenerative disease	20.5	1.09866	1.06926	1.12887
Subtropical monsoon zone	Neurodegenerative disease	20.6	1.09626	1.06737	1.12593
Subtropical monsoon zone	Neurodegenerative disease	20.7	1.09387	1.06549	1.12301
Subtropical monsoon zone	Neurodegenerative disease	20.8	1.0915	1.06362	1.12011
Subtropical monsoon zone	Neurodegenerative disease	20.9	1.08914	1.06177	1.11721
Subtropical monsoon zone	Neurodegenerative disease	21	1.08679	1.05994	1.11432
Subtropical monsoon zone	Neurodegenerative disease	21.1	1.08446	1.05812	1.11145
Subtropical monsoon zone	Neurodegenerative disease	21.2	1.08214	1.05632	1.10858
Subtropical monsoon zone	Neurodegenerative disease	21.3	1.07983	1.05453	1.10573
Subtropical monsoon zone	Neurodegenerative disease	21.4	1.07753	1.05276	1.10289
Subtropical monsoon zone	Neurodegenerative disease	21.5	1.07525	1.051	1.10006
Subtropical monsoon zone	Neurodegenerative disease	21.6	1.07299	1.04927	1.09724
Subtropical monsoon zone	Neurodegenerative disease	21.7	1.07073	1.04754	1.09443
Subtropical monsoon zone	Neurodegenerative disease	21.8	1.06849	1.04583	1.09164
Subtropical monsoon zone	Neurodegenerative disease	21.9	1.06626	1.04414	1.08885
Subtropical monsoon zone	Neurodegenerative disease	22	1.06405	1.04246	1.08608
Subtropical monsoon zone	Neurodegenerative disease	22.1	1.06184	1.0408	1.08331
Subtropical monsoon zone	Neurodegenerative disease	22.2	1.05965	1.03916	1.08056
Subtropical monsoon zone	Neurodegenerative disease	22.3	1.05748	1.03753	1.07781
Subtropical monsoon zone	Neurodegenerative disease	22.4	1.05531	1.03591	1.07508
Subtropical monsoon zone	Neurodegenerative disease	22.5	1.05316	1.03431	1.07236
Subtropical monsoon zone	Neurodegenerative disease	22.6	1.05103	1.03273	1.06965
Subtropical monsoon zone	Neurodegenerative disease	22.7	1.0489	1.03116	1.06695
Subtropical monsoon zone	Neurodegenerative disease	22.8	1.04679	1.0296	1.06426
Subtropical monsoon zone	Neurodegenerative disease	22.9	1.04469	1.02807	1.06158
Subtropical monsoon zone	Neurodegenerative disease	23	1.0426	1.02654	1.05891
Subtropical monsoon zone	Neurodegenerative disease	23.1	1.04052	1.02503	1.05625
Subtropical monsoon zone	Neurodegenerative disease	23.2	1.03846	1.02354	1.0536
Subtropical monsoon zone	Neurodegenerative disease	23.3	1.03641	1.02206	1.05096
Subtropical monsoon zone	Neurodegenerative disease	23.4	1.03437	1.0206	1.04833
Subtropical monsoon zone	Neurodegenerative disease	23.5	1.03235	1.01915	1.04571
Subtropical monsoon zone	Neurodegenerative disease	23.6	1.03033	1.01772	1.0431
Subtropical monsoon zone	Neurodegenerative disease	23.7	1.02833	1.0163	1.04051
Subtropical monsoon zone	Neurodegenerative disease	23.8	1.02634	1.0149	1.03792
Subtropical monsoon zone	Neurodegenerative disease	23.9	1.02437	1.01351	1.03534
Subtropical monsoon zone	Neurodegenerative disease	24	1.0224	1.01214	1.03277
Subtropical monsoon zone	Neurodegenerative disease	24.1	1.02045	1.01078	1.03022
Subtropical monsoon zone	Neurodegenerative disease	24.2	1.01853	1.00945	1.02769
Subtropical monsoon zone	Neurodegenerative disease	24.3	1.01663	1.00815	1.02519
Subtropical monsoon zone	Neurodegenerative disease	24.4	1.01479	1.0069	1.02274
Subtropical monsoon zone	Neurodegenerative disease	24.5	1.013	1.0057	1.02035
Subtropical monsoon zone	Neurodegenerative disease	24.6	1.01128	1.00457	1.01803
Subtropical monsoon zone	Neurodegenerative disease	24.7	1.00964	1.00352	1.0158
Subtropical monsoon zone	Neurodegenerative disease	24.8	1.00809	1.00256	1.01366
Subtropical monsoon zone	Neurodegenerative disease	24.9	1.00664	1.00169	1.01162
Subtropical monsoon zone	Neurodegenerative disease	25	1.00531	1.00093	1.00971
Subtropical monsoon zone	Neurodegenerative disease	25.1	1.0041	1.00029	1.00792
Subtropical monsoon zone	Neurodegenerative disease	25.2	1.00302	0.999777	1.00628
Subtropical monsoon zone	Neurodegenerative disease	25.3	1.00209	0.999403	1.00479
Subtropical monsoon zone	Neurodegenerative disease	25.4	1.00132	0.999179	1.00346
Subtropical monsoon zone	Neurodegenerative disease	25.5	1.00071	0.999115	1.0023
Subtropical monsoon zone	Neurodegenerative disease	25.6	1.00028	0.999224	1.00134
Subtropical monsoon zone	Neurodegenerative disease	25.7	1.00004	0.999515	1.00056
Subtropical monsoon zone	Neurodegenerative disease	25.8	1	1	1
Subtropical monsoon zone	Neurodegenerative disease	25.9	1.00017	0.999654	1.00069
Subtropical monsoon zone	Neurodegenerative disease	26	1.00057	0.999537	1.0016
Subtropical monsoon zone	Neurodegenerative disease	26.1	1.0012	0.999661	1.00274
Subtropical monsoon zone	Neurodegenerative disease	26.2	1.00208	1.00004	1.00412
Subtropical monsoon zone	Neurodegenerative disease	26.3	1.00321	1.00067	1.00576
Subtropical monsoon zone	Neurodegenerative disease	26.4	1.00462	1.00158	1.00766
Subtropical monsoon zone	Neurodegenerative disease	26.5	1.00631	1.00278	1.00985
Subtropical monsoon zone	Neurodegenerative disease	26.6	1.0083	1.00427	1.01234
Subtropical monsoon zone	Neurodegenerative disease	26.7	1.01059	1.00606	1.01514
Subtropical monsoon zone	Neurodegenerative disease	26.8	1.01321	1.00818	1.01826
Subtropical monsoon zone	Neurodegenerative disease	26.9	1.01617	1.01063	1.02174
Subtropical monsoon zone	Neurodegenerative disease	27	1.01947	1.01341	1.02557
Subtropical monsoon zone	Neurodegenerative disease	27.1	1.02315	1.01655	1.02978
Subtropical monsoon zone	Neurodegenerative disease	27.2	1.0272	1.02006	1.03439
Subtropical monsoon zone	Neurodegenerative disease	27.3	1.03165	1.02395	1.03942
Subtropical monsoon zone	Neurodegenerative disease	27.4	1.03652	1.02823	1.04488
Subtropical monsoon zone	Neurodegenerative disease	27.5	1.04182	1.03291	1.05081
Subtropical monsoon zone	Neurodegenerative disease	27.6	1.04755	1.038	1.05719
Subtropical monsoon zone	Neurodegenerative disease	27.7	1.05372	1.04349	1.06406
Subtropical monsoon zone	Neurodegenerative disease	27.8	1.06033	1.04938	1.0714
Subtropical monsoon zone	Neurodegenerative disease	27.9	1.06738	1.05567	1.07922
Subtropical monsoon zone	Neurodegenerative disease	28	1.07488	1.06237	1.08754
Subtropical monsoon zone	Neurodegenerative disease	28.1	1.08283	1.06947	1.09636
Subtropical monsoon zone	Neurodegenerative disease	28.2	1.09124	1.07698	1.10569
Subtropical monsoon zone	Neurodegenerative disease	28.3	1.10011	1.08489	1.11554
Subtropical monsoon zone	Neurodegenerative disease	28.4	1.10945	1.09322	1.12592
Subtropical monsoon zone	Neurodegenerative disease	28.5	1.11926	1.10196	1.13684
Subtropical monsoon zone	Neurodegenerative disease	28.6	1.12956	1.11112	1.1483
Subtropical monsoon zone	Neurodegenerative disease	28.7	1.14034	1.1207	1.16032
Subtropical monsoon zone	Neurodegenerative disease	28.8	1.15161	1.13071	1.1729
Subtropical monsoon zone	Neurodegenerative disease	28.9	1.16339	1.14115	1.18607
Subtropical monsoon zone	Neurodegenerative disease	29	1.17568	1.15203	1.19983
Subtropical monsoon zone	Neurodegenerative disease	29.1	1.1885	1.16335	1.21419
Subtropical monsoon zone	Neurodegenerative disease	29.2	1.20184	1.17512	1.22917
Subtropical monsoon zone	Neurodegenerative disease	29.3	1.21572	1.18734	1.24477
Subtropical monsoon zone	Neurodegenerative disease	29.4	1.23015	1.20003	1.26102
Subtropical monsoon zone	Neurodegenerative disease	29.5	1.24514	1.21319	1.27793
Subtropical monsoon zone	Neurodegenerative disease	29.6	1.2607	1.22683	1.29551
Subtropical monsoon zone	Neurodegenerative disease	29.7	1.27685	1.24095	1.31378
Subtropical monsoon zone	Neurodegenerative disease	29.8	1.29359	1.25557	1.33276
Subtropical monsoon zone	Neurodegenerative disease	29.9	1.31094	1.2707	1.35246
Subtropical monsoon zone	Neurodegenerative disease	30	1.32891	1.28633	1.3729
Subtropical monsoon zone	Neurodegenerative disease	30.1	1.34752	1.3025	1.3941
Subtropical monsoon zone	Neurodegenerative disease	30.2	1.36678	1.31919	1.41608
Subtropical monsoon zone	Neurodegenerative disease	30.3	1.3867	1.33643	1.43885
Subtropical monsoon zone	Neurodegenerative disease	30.4	1.4073	1.35423	1.46245
Subtropical monsoon zone	Neurodegenerative disease	30.5	1.42859	1.37259	1.48689
Subtropical monsoon zone	Neurodegenerative disease	30.6	1.4506	1.39152	1.51218
Subtropical monsoon zone	Neurodegenerative disease	30.7	1.47334	1.41105	1.53837
Subtropical monsoon zone	Neurodegenerative disease	30.8	1.49682	1.43118	1.56547
Subtropical monsoon zone	Neurodegenerative disease	30.9	1.52107	1.45193	1.5935
Subtropical monsoon zone	Neurodegenerative disease	31	1.5461	1.4733	1.62249
Subtropical monsoon zone	Non-Alzheimer dementias	-1.1	2.0898	1.91248	2.28357
Subtropical monsoon zone	Non-Alzheimer dementias	-1	2.08278	1.90679	2.27502
Subtropical monsoon zone	Non-Alzheimer dementias	-0.9	2.07579	1.90112	2.26651
Subtropical monsoon zone	Non-Alzheimer dementias	-0.8	2.06883	1.89545	2.25806
Subtropical monsoon zone	Non-Alzheimer dementias	-0.7	2.0619	1.88981	2.24965
Subtropical monsoon zone	Non-Alzheimer dementias	-0.6	2.05499	1.88418	2.2413
Subtropical monsoon zone	Non-Alzheimer dementias	-0.5	2.04812	1.87856	2.23299
Subtropical monsoon zone	Non-Alzheimer dementias	-0.4	2.04128	1.87296	2.22473
Subtropical monsoon zone	Non-Alzheimer dementias	-0.3	2.03447	1.86737	2.21652
Subtropical monsoon zone	Non-Alzheimer dementias	-0.2	2.02768	1.86179	2.20836
Subtropical monsoon zone	Non-Alzheimer dementias	-0.1	2.02093	1.85623	2.20024
Subtropical monsoon zone	Non-Alzheimer dementias	0	2.01421	1.85069	2.19217
Subtropical monsoon zone	Non-Alzheimer dementias	0.1	2.00751	1.84516	2.18414
Subtropical monsoon zone	Non-Alzheimer dementias	0.2	2.00084	1.83964	2.17617
Subtropical monsoon zone	Non-Alzheimer dementias	0.3	1.99421	1.83414	2.16823
Subtropical monsoon zone	Non-Alzheimer dementias	0.4	1.9876	1.82866	2.16035
Subtropical monsoon zone	Non-Alzheimer dementias	0.5	1.98102	1.82319	2.15251
Subtropical monsoon zone	Non-Alzheimer dementias	0.6	1.97446	1.81773	2.14471
Subtropical monsoon zone	Non-Alzheimer dementias	0.7	1.96794	1.81229	2.13696
Subtropical monsoon zone	Non-Alzheimer dementias	0.8	1.96145	1.80686	2.12925
Subtropical monsoon zone	Non-Alzheimer dementias	0.9	1.95498	1.80145	2.12159
Subtropical monsoon zone	Non-Alzheimer dementias	1	1.94854	1.79606	2.11397
Subtropical monsoon zone	Non-Alzheimer dementias	1.1	1.94213	1.79068	2.10639
Subtropical monsoon zone	Non-Alzheimer dementias	1.2	1.93575	1.78531	2.09886
Subtropical monsoon zone	Non-Alzheimer dementias	1.3	1.92939	1.77996	2.09137
Subtropical monsoon zone	Non-Alzheimer dementias	1.4	1.92306	1.77462	2.08392
Subtropical monsoon zone	Non-Alzheimer dementias	1.5	1.91676	1.7693	2.07651
Subtropical monsoon zone	Non-Alzheimer dementias	1.6	1.91049	1.764	2.06915
Subtropical monsoon zone	Non-Alzheimer dementias	1.7	1.90425	1.75871	2.06183
Subtropical monsoon zone	Non-Alzheimer dementias	1.8	1.89803	1.75343	2.05455
Subtropical monsoon zone	Non-Alzheimer dementias	1.9	1.89184	1.74818	2.0473
Subtropical monsoon zone	Non-Alzheimer dementias	2	1.88567	1.74293	2.0401
Subtropical monsoon zone	Non-Alzheimer dementias	2.1	1.87954	1.7377	2.03294
Subtropical monsoon zone	Non-Alzheimer dementias	2.2	1.87343	1.73249	2.02582
Subtropical monsoon zone	Non-Alzheimer dementias	2.3	1.86734	1.7273	2.01874
Subtropical monsoon zone	Non-Alzheimer dementias	2.4	1.86128	1.72212	2.0117
Subtropical monsoon zone	Non-Alzheimer dementias	2.5	1.85525	1.71695	2.0047
Subtropical monsoon zone	Non-Alzheimer dementias	2.6	1.84925	1.7118	1.99773
Subtropical monsoon zone	Non-Alzheimer dementias	2.7	1.84327	1.70667	1.99081
Subtropical monsoon zone	Non-Alzheimer dementias	2.8	1.83732	1.70155	1.98392
Subtropical monsoon zone	Non-Alzheimer dementias	2.9	1.83139	1.69645	1.97707
Subtropical monsoon zone	Non-Alzheimer dementias	3	1.82549	1.69136	1.97026
Subtropical monsoon zone	Non-Alzheimer dementias	3.1	1.81962	1.6863	1.96348
Subtropical monsoon zone	Non-Alzheimer dementias	3.2	1.81377	1.68124	1.95674
Subtropical monsoon zone	Non-Alzheimer dementias	3.3	1.80795	1.67621	1.95004
Subtropical monsoon zone	Non-Alzheimer dementias	3.4	1.80215	1.67119	1.94338
Subtropical monsoon zone	Non-Alzheimer dementias	3.5	1.79638	1.66618	1.93675
Subtropical monsoon zone	Non-Alzheimer dementias	3.6	1.79063	1.66119	1.93015
Subtropical monsoon zone	Non-Alzheimer dementias	3.7	1.78491	1.65622	1.92359
Subtropical monsoon zone	Non-Alzheimer dementias	3.8	1.77921	1.65127	1.91707
Subtropical monsoon zone	Non-Alzheimer dementias	3.9	1.77354	1.64633	1.91058
Subtropical monsoon zone	Non-Alzheimer dementias	4	1.76789	1.64141	1.90413
Subtropical monsoon zone	Non-Alzheimer dementias	4.1	1.76227	1.6365	1.89771
Subtropical monsoon zone	Non-Alzheimer dementias	4.2	1.75667	1.63161	1.89132
Subtropical monsoon zone	Non-Alzheimer dementias	4.3	1.7511	1.62674	1.88497
Subtropical monsoon zone	Non-Alzheimer dementias	4.4	1.74555	1.62189	1.87865
Subtropical monsoon zone	Non-Alzheimer dementias	4.5	1.74003	1.61705	1.87236
Subtropical monsoon zone	Non-Alzheimer dementias	4.6	1.73453	1.61223	1.86611
Subtropical monsoon zone	Non-Alzheimer dementias	4.7	1.72906	1.60743	1.85989
Subtropical monsoon zone	Non-Alzheimer dementias	4.8	1.7236	1.60264	1.8537
Subtropical monsoon zone	Non-Alzheimer dementias	4.9	1.71818	1.59787	1.84754
Subtropical monsoon zone	Non-Alzheimer dementias	5	1.71277	1.59312	1.84142
Subtropical monsoon zone	Non-Alzheimer dementias	5.1	1.70739	1.58838	1.83533
Subtropical monsoon zone	Non-Alzheimer dementias	5.2	1.70204	1.58366	1.82926
Subtropical monsoon zone	Non-Alzheimer dementias	5.3	1.69671	1.57896	1.82323
Subtropical monsoon zone	Non-Alzheimer dementias	5.4	1.6914	1.57428	1.81723
Subtropical monsoon zone	Non-Alzheimer dementias	5.5	1.68611	1.56961	1.81126
Subtropical monsoon zone	Non-Alzheimer dementias	5.6	1.68085	1.56496	1.80532
Subtropical monsoon zone	Non-Alzheimer dementias	5.7	1.67561	1.56033	1.79941
Subtropical monsoon zone	Non-Alzheimer dementias	5.8	1.6704	1.55572	1.79353
Subtropical monsoon zone	Non-Alzheimer dementias	5.9	1.6652	1.55112	1.78768
Subtropical monsoon zone	Non-Alzheimer dementias	6	1.66004	1.54655	1.78185
Subtropical monsoon zone	Non-Alzheimer dementias	6.1	1.65489	1.54198	1.77606
Subtropical monsoon zone	Non-Alzheimer dementias	6.2	1.64976	1.53744	1.77029
Subtropical monsoon zone	Non-Alzheimer dementias	6.3	1.64466	1.53292	1.76456
Subtropical monsoon zone	Non-Alzheimer dementias	6.4	1.63959	1.52841	1.75885
Subtropical monsoon zone	Non-Alzheimer dementias	6.5	1.63453	1.52392	1.75317
Subtropical monsoon zone	Non-Alzheimer dementias	6.6	1.6295	1.51945	1.74751
Subtropical monsoon zone	Non-Alzheimer dementias	6.7	1.62448	1.51499	1.74189
Subtropical monsoon zone	Non-Alzheimer dementias	6.8	1.61949	1.51056	1.73629
Subtropical monsoon zone	Non-Alzheimer dementias	6.9	1.61453	1.50614	1.73072
Subtropical monsoon zone	Non-Alzheimer dementias	7	1.60958	1.50174	1.72517
Subtropical monsoon zone	Non-Alzheimer dementias	7.1	1.60466	1.49736	1.71965
Subtropical monsoon zone	Non-Alzheimer dementias	7.2	1.59976	1.49299	1.71416
Subtropical monsoon zone	Non-Alzheimer dementias	7.3	1.59488	1.48865	1.70869
Subtropical monsoon zone	Non-Alzheimer dementias	7.4	1.59002	1.48432	1.70325
Subtropical monsoon zone	Non-Alzheimer dementias	7.5	1.58519	1.48001	1.69784
Subtropical monsoon zone	Non-Alzheimer dementias	7.6	1.58037	1.47572	1.69244
Subtropical monsoon zone	Non-Alzheimer dementias	7.7	1.57558	1.47145	1.68708
Subtropical monsoon zone	Non-Alzheimer dementias	7.8	1.57081	1.46719	1.68174
Subtropical monsoon zone	Non-Alzheimer dementias	7.9	1.56606	1.46296	1.67642
Subtropical monsoon zone	Non-Alzheimer dementias	8	1.56133	1.45874	1.67113
Subtropical monsoon zone	Non-Alzheimer dementias	8.1	1.55662	1.45454	1.66586
Subtropical monsoon zone	Non-Alzheimer dementias	8.2	1.55193	1.45036	1.66062
Subtropical monsoon zone	Non-Alzheimer dementias	8.3	1.54726	1.44619	1.6554
Subtropical monsoon zone	Non-Alzheimer dementias	8.4	1.54262	1.44205	1.6502
Subtropical monsoon zone	Non-Alzheimer dementias	8.5	1.53799	1.43792	1.64503
Subtropical monsoon zone	Non-Alzheimer dementias	8.6	1.53339	1.43381	1.63988
Subtropical monsoon zone	Non-Alzheimer dementias	8.7	1.52881	1.42973	1.63475
Subtropical monsoon zone	Non-Alzheimer dementias	8.8	1.52424	1.42565	1.62965
Subtropical monsoon zone	Non-Alzheimer dementias	8.9	1.5197	1.4216	1.62457
Subtropical monsoon zone	Non-Alzheimer dementias	9	1.51518	1.41757	1.61951
Subtropical monsoon zone	Non-Alzheimer dementias	9.1	1.51068	1.41355	1.61447
Subtropical monsoon zone	Non-Alzheimer dementias	9.2	1.5062	1.40956	1.60946
Subtropical monsoon zone	Non-Alzheimer dementias	9.3	1.50173	1.40558	1.60447
Subtropical monsoon zone	Non-Alzheimer dementias	9.4	1.49729	1.40162	1.5995
Subtropical monsoon zone	Non-Alzheimer dementias	9.5	1.49287	1.39768	1.59455
Subtropical monsoon zone	Non-Alzheimer dementias	9.6	1.48847	1.39376	1.58962
Subtropical monsoon zone	Non-Alzheimer dementias	9.7	1.48409	1.38985	1.58471
Subtropical monsoon zone	Non-Alzheimer dementias	9.8	1.47972	1.38597	1.57982
Subtropical monsoon zone	Non-Alzheimer dementias	9.9	1.47538	1.3821	1.57496
Subtropical monsoon zone	Non-Alzheimer dementias	10	1.47106	1.37825	1.57011
Subtropical monsoon zone	Non-Alzheimer dementias	10.1	1.46675	1.37442	1.56529
Subtropical monsoon zone	Non-Alzheimer dementias	10.2	1.46247	1.37061	1.56048
Subtropical monsoon zone	Non-Alzheimer dementias	10.3	1.4582	1.36682	1.5557
Subtropical monsoon zone	Non-Alzheimer dementias	10.4	1.45396	1.36304	1.55093
Subtropical monsoon zone	Non-Alzheimer dementias	10.5	1.44973	1.35929	1.54619
Subtropical monsoon zone	Non-Alzheimer dementias	10.6	1.44552	1.35555	1.54146
Subtropical monsoon zone	Non-Alzheimer dementias	10.7	1.44133	1.35183	1.53676
Subtropical monsoon zone	Non-Alzheimer dementias	10.8	1.43716	1.34813	1.53207
Subtropical monsoon zone	Non-Alzheimer dementias	10.9	1.43301	1.34445	1.52741
Subtropical monsoon zone	Non-Alzheimer dementias	11	1.42888	1.34079	1.52276
Subtropical monsoon zone	Non-Alzheimer dementias	11.1	1.42477	1.33715	1.51813
Subtropical monsoon zone	Non-Alzheimer dementias	11.2	1.42067	1.33352	1.51352
Subtropical monsoon zone	Non-Alzheimer dementias	11.3	1.41659	1.32991	1.50893
Subtropical monsoon zone	Non-Alzheimer dementias	11.4	1.41254	1.32633	1.50435
Subtropical monsoon zone	Non-Alzheimer dementias	11.5	1.4085	1.32276	1.4998
Subtropical monsoon zone	Non-Alzheimer dementias	11.6	1.40448	1.3192	1.49526
Subtropical monsoon zone	Non-Alzheimer dementias	11.7	1.40047	1.31567	1.49074
Subtropical monsoon zone	Non-Alzheimer dementias	11.8	1.39649	1.31216	1.48624
Subtropical monsoon zone	Non-Alzheimer dementias	11.9	1.39252	1.30866	1.48175
Subtropical monsoon zone	Non-Alzheimer dementias	12	1.38857	1.30518	1.47729
Subtropical monsoon zone	Non-Alzheimer dementias	12.1	1.38464	1.30172	1.47284
Subtropical monsoon zone	Non-Alzheimer dementias	12.2	1.38073	1.29828	1.46841
Subtropical monsoon zone	Non-Alzheimer dementias	12.3	1.37683	1.29486	1.46399
Subtropical monsoon zone	Non-Alzheimer dementias	12.4	1.37296	1.29146	1.4596
Subtropical monsoon zone	Non-Alzheimer dementias	12.5	1.3691	1.28807	1.45522
Subtropical monsoon zone	Non-Alzheimer dementias	12.6	1.36525	1.28471	1.45085
Subtropical monsoon zone	Non-Alzheimer dementias	12.7	1.36143	1.28136	1.44651
Subtropical monsoon zone	Non-Alzheimer dementias	12.8	1.35762	1.27803	1.44217
Subtropical monsoon zone	Non-Alzheimer dementias	12.9	1.35383	1.27471	1.43786
Subtropical monsoon zone	Non-Alzheimer dementias	13	1.35006	1.27142	1.43356
Subtropical monsoon zone	Non-Alzheimer dementias	13.1	1.3463	1.26814	1.42928
Subtropical monsoon zone	Non-Alzheimer dementias	13.2	1.34257	1.26489	1.42502
Subtropical monsoon zone	Non-Alzheimer dementias	13.3	1.33885	1.26165	1.42077
Subtropical monsoon zone	Non-Alzheimer dementias	13.4	1.33514	1.25843	1.41653
Subtropical monsoon zone	Non-Alzheimer dementias	13.5	1.33145	1.25522	1.41232
Subtropical monsoon zone	Non-Alzheimer dementias	13.6	1.32778	1.25204	1.40811
Subtropical monsoon zone	Non-Alzheimer dementias	13.7	1.32413	1.24887	1.40393
Subtropical monsoon zone	Non-Alzheimer dementias	13.8	1.32049	1.24572	1.39976
Subtropical monsoon zone	Non-Alzheimer dementias	13.9	1.31688	1.24259	1.3956
Subtropical monsoon zone	Non-Alzheimer dementias	14	1.31327	1.23948	1.39146
Subtropical monsoon zone	Non-Alzheimer dementias	14.1	1.30969	1.23638	1.38733
Subtropical monsoon zone	Non-Alzheimer dementias	14.2	1.30612	1.23331	1.38322
Subtropical monsoon zone	Non-Alzheimer dementias	14.3	1.30256	1.23025	1.37913
Subtropical monsoon zone	Non-Alzheimer dementias	14.4	1.29903	1.22721	1.37505
Subtropical monsoon zone	Non-Alzheimer dementias	14.5	1.2955	1.22418	1.37098
Subtropical monsoon zone	Non-Alzheimer dementias	14.6	1.292	1.22118	1.36693
Subtropical monsoon zone	Non-Alzheimer dementias	14.7	1.28851	1.21819	1.36289
Subtropical monsoon zone	Non-Alzheimer dementias	14.8	1.28504	1.21522	1.35887
Subtropical monsoon zone	Non-Alzheimer dementias	14.9	1.28158	1.21227	1.35486
Subtropical monsoon zone	Non-Alzheimer dementias	15	1.27814	1.20934	1.35086
Subtropical monsoon zone	Non-Alzheimer dementias	15.1	1.27472	1.20642	1.34688
Subtropical monsoon zone	Non-Alzheimer dementias	15.2	1.27131	1.20352	1.34292
Subtropical monsoon zone	Non-Alzheimer dementias	15.3	1.26792	1.20064	1.33897
Subtropical monsoon zone	Non-Alzheimer dementias	15.4	1.26454	1.19778	1.33503
Subtropical monsoon zone	Non-Alzheimer dementias	15.5	1.26118	1.19493	1.3311
Subtropical monsoon zone	Non-Alzheimer dementias	15.6	1.25783	1.1921	1.32719
Subtropical monsoon zone	Non-Alzheimer dementias	15.7	1.2545	1.18929	1.3233
Subtropical monsoon zone	Non-Alzheimer dementias	15.8	1.25119	1.1865	1.31941
Subtropical monsoon zone	Non-Alzheimer dementias	15.9	1.24789	1.18372	1.31554
Subtropical monsoon zone	Non-Alzheimer dementias	16	1.24461	1.18096	1.31168
Subtropical monsoon zone	Non-Alzheimer dementias	16.1	1.24134	1.17822	1.30784
Subtropical monsoon zone	Non-Alzheimer dementias	16.2	1.23809	1.1755	1.30401
Subtropical monsoon zone	Non-Alzheimer dementias	16.3	1.23485	1.17279	1.30019
Subtropical monsoon zone	Non-Alzheimer dementias	16.4	1.23163	1.1701	1.29639
Subtropical monsoon zone	Non-Alzheimer dementias	16.5	1.22842	1.16743	1.2926
Subtropical monsoon zone	Non-Alzheimer dementias	16.6	1.22523	1.16477	1.28882
Subtropical monsoon zone	Non-Alzheimer dementias	16.7	1.22205	1.16213	1.28505
Subtropical monsoon zone	Non-Alzheimer dementias	16.8	1.21889	1.15951	1.2813
Subtropical monsoon zone	Non-Alzheimer dementias	16.9	1.21574	1.15691	1.27756
Subtropical monsoon zone	Non-Alzheimer dementias	17	1.2126	1.15432	1.27383
Subtropical monsoon zone	Non-Alzheimer dementias	17.1	1.20949	1.15175	1.27012
Subtropical monsoon zone	Non-Alzheimer dementias	17.2	1.20638	1.1492	1.26641
Subtropical monsoon zone	Non-Alzheimer dementias	17.3	1.20329	1.14666	1.26272
Subtropical monsoon zone	Non-Alzheimer dementias	17.4	1.20022	1.14414	1.25904
Subtropical monsoon zone	Non-Alzheimer dementias	17.5	1.19716	1.14164	1.25538
Subtropical monsoon zone	Non-Alzheimer dementias	17.6	1.19411	1.13915	1.25173
Subtropical monsoon zone	Non-Alzheimer dementias	17.7	1.19108	1.13669	1.24808
Subtropical monsoon zone	Non-Alzheimer dementias	17.8	1.18807	1.13423	1.24445
Subtropical monsoon zone	Non-Alzheimer dementias	17.9	1.18506	1.1318	1.24084
Subtropical monsoon zone	Non-Alzheimer dementias	18	1.18208	1.12938	1.23723
Subtropical monsoon zone	Non-Alzheimer dementias	18.1	1.1791	1.12698	1.23364
Subtropical monsoon zone	Non-Alzheimer dementias	18.2	1.17614	1.12459	1.23005
Subtropical monsoon zone	Non-Alzheimer dementias	18.3	1.1732	1.12222	1.22648
Subtropical monsoon zone	Non-Alzheimer dementias	18.4	1.17026	1.11987	1.22292
Subtropical monsoon zone	Non-Alzheimer dementias	18.5	1.16735	1.11754	1.21938
Subtropical monsoon zone	Non-Alzheimer dementias	18.6	1.16444	1.11522	1.21584
Subtropical monsoon zone	Non-Alzheimer dementias	18.7	1.16155	1.11291	1.21232
Subtropical monsoon zone	Non-Alzheimer dementias	18.8	1.15868	1.11063	1.2088
Subtropical monsoon zone	Non-Alzheimer dementias	18.9	1.15581	1.10836	1.2053
Subtropical monsoon zone	Non-Alzheimer dementias	19	1.15297	1.1061	1.20181
Subtropical monsoon zone	Non-Alzheimer dementias	19.1	1.15013	1.10387	1.19833
Subtropical monsoon zone	Non-Alzheimer dementias	19.2	1.14731	1.10165	1.19487
Subtropical monsoon zone	Non-Alzheimer dementias	19.3	1.1445	1.09944	1.19141
Subtropical monsoon zone	Non-Alzheimer dementias	19.4	1.14171	1.09725	1.18796
Subtropical monsoon zone	Non-Alzheimer dementias	19.5	1.13893	1.09508	1.18453
Subtropical monsoon zone	Non-Alzheimer dementias	19.6	1.13616	1.09292	1.1811
Subtropical monsoon zone	Non-Alzheimer dementias	19.7	1.1334	1.09078	1.17769
Subtropical monsoon zone	Non-Alzheimer dementias	19.8	1.13066	1.08866	1.17429
Subtropical monsoon zone	Non-Alzheimer dementias	19.9	1.12794	1.08655	1.1709
Subtropical monsoon zone	Non-Alzheimer dementias	20	1.12522	1.08446	1.16752
Subtropical monsoon zone	Non-Alzheimer dementias	20.1	1.12252	1.08238	1.16415
Subtropical monsoon zone	Non-Alzheimer dementias	20.2	1.11983	1.08032	1.16079
Subtropical monsoon zone	Non-Alzheimer dementias	20.3	1.11716	1.07827	1.15744
Subtropical monsoon zone	Non-Alzheimer dementias	20.4	1.11449	1.07625	1.1541
Subtropical monsoon zone	Non-Alzheimer dementias	20.5	1.11184	1.07423	1.15077
Subtropical monsoon zone	Non-Alzheimer dementias	20.6	1.10921	1.07223	1.14746
Subtropical monsoon zone	Non-Alzheimer dementias	20.7	1.10658	1.07025	1.14415
Subtropical monsoon zone	Non-Alzheimer dementias	20.8	1.10397	1.06829	1.14085
Subtropical monsoon zone	Non-Alzheimer dementias	20.9	1.10138	1.06634	1.13757
Subtropical monsoon zone	Non-Alzheimer dementias	21	1.09879	1.0644	1.13429
Subtropical monsoon zone	Non-Alzheimer dementias	21.1	1.09622	1.06248	1.13103
Subtropical monsoon zone	Non-Alzheimer dementias	21.2	1.09366	1.06058	1.12777
Subtropical monsoon zone	Non-Alzheimer dementias	21.3	1.09111	1.05869	1.12452
Subtropical monsoon zone	Non-Alzheimer dementias	21.4	1.08858	1.05682	1.12129
Subtropical monsoon zone	Non-Alzheimer dementias	21.5	1.08605	1.05496	1.11806
Subtropical monsoon zone	Non-Alzheimer dementias	21.6	1.08354	1.05312	1.11485
Subtropical monsoon zone	Non-Alzheimer dementias	21.7	1.08105	1.05129	1.11164
Subtropical monsoon zone	Non-Alzheimer dementias	21.8	1.07856	1.04948	1.10845
Subtropical monsoon zone	Non-Alzheimer dementias	21.9	1.07609	1.04768	1.10526
Subtropical monsoon zone	Non-Alzheimer dementias	22	1.07363	1.0459	1.10209
Subtropical monsoon zone	Non-Alzheimer dementias	22.1	1.07118	1.04414	1.09892
Subtropical monsoon zone	Non-Alzheimer dementias	22.2	1.06874	1.04239	1.09576
Subtropical monsoon zone	Non-Alzheimer dementias	22.3	1.06632	1.04065	1.09262
Subtropical monsoon zone	Non-Alzheimer dementias	22.4	1.06391	1.03893	1.08948
Subtropical monsoon zone	Non-Alzheimer dementias	22.5	1.06151	1.03723	1.08635
Subtropical monsoon zone	Non-Alzheimer dementias	22.6	1.05912	1.03554	1.08323
Subtropical monsoon zone	Non-Alzheimer dementias	22.7	1.05674	1.03387	1.08012
Subtropical monsoon zone	Non-Alzheimer dementias	22.8	1.05438	1.03221	1.07703
Subtropical monsoon zone	Non-Alzheimer dementias	22.9	1.05203	1.03056	1.07394
Subtropical monsoon zone	Non-Alzheimer dementias	23	1.04969	1.02893	1.07086
Subtropical monsoon zone	Non-Alzheimer dementias	23.1	1.04736	1.02732	1.06779
Subtropical monsoon zone	Non-Alzheimer dementias	23.2	1.04504	1.02572	1.06473
Subtropical monsoon zone	Non-Alzheimer dementias	23.3	1.04273	1.02413	1.06167
Subtropical monsoon zone	Non-Alzheimer dementias	23.4	1.04044	1.02256	1.05863
Subtropical monsoon zone	Non-Alzheimer dementias	23.5	1.03816	1.02101	1.0556
Subtropical monsoon zone	Non-Alzheimer dementias	23.6	1.03589	1.01946	1.05258
Subtropical monsoon zone	Non-Alzheimer dementias	23.7	1.03363	1.01794	1.04956
Subtropical monsoon zone	Non-Alzheimer dementias	23.8	1.03138	1.01643	1.04656
Subtropical monsoon zone	Non-Alzheimer dementias	23.9	1.02915	1.01493	1.04356
Subtropical monsoon zone	Non-Alzheimer dementias	24	1.02692	1.01344	1.04058
Subtropical monsoon zone	Non-Alzheimer dementias	24.1	1.02471	1.01198	1.0376
Subtropical monsoon zone	Non-Alzheimer dementias	24.2	1.02252	1.01053	1.03465
Subtropical monsoon zone	Non-Alzheimer dementias	24.3	1.02037	1.00913	1.03173
Subtropical monsoon zone	Non-Alzheimer dementias	24.4	1.01826	1.00777	1.02887
Subtropical monsoon zone	Non-Alzheimer dementias	24.5	1.01621	1.00646	1.02606
Subtropical monsoon zone	Non-Alzheimer dementias	24.6	1.01424	1.00522	1.02333
Subtropical monsoon zone	Non-Alzheimer dementias	24.7	1.01234	1.00406	1.02069
Subtropical monsoon zone	Non-Alzheimer dementias	24.8	1.01053	1.00298	1.01814
Subtropical monsoon zone	Non-Alzheimer dementias	24.9	1.00883	1.00201	1.0157
Subtropical monsoon zone	Non-Alzheimer dementias	25	1.00725	1.00114	1.01339
Subtropical monsoon zone	Non-Alzheimer dementias	25.1	1.00579	1.00039	1.01121
Subtropical monsoon zone	Non-Alzheimer dementias	25.2	1.00447	0.999772	1.00918
Subtropical monsoon zone	Non-Alzheimer dementias	25.3	1.00329	0.999294	1.00731
Subtropical monsoon zone	Non-Alzheimer dementias	25.4	1.00228	0.998967	1.0056
Subtropical monsoon zone	Non-Alzheimer dementias	25.5	1.00144	0.998802	1.00408
Subtropical monsoon zone	Non-Alzheimer dementias	25.6	1.00077	0.998812	1.00274
Subtropical monsoon zone	Non-Alzheimer dementias	25.7	1.00031	0.999007	1.00161
Subtropical monsoon zone	Non-Alzheimer dementias	25.8	1.00005	0.999399	1.00069
Subtropical monsoon zone	Non-Alzheimer dementias	25.9	1	1	1
Subtropical monsoon zone	Non-Alzheimer dementias	26	1.00018	0.999542	1.00082
Subtropical monsoon zone	Non-Alzheimer dementias	26.1	1.0006	0.999331	1.00188
Subtropical monsoon zone	Non-Alzheimer dementias	26.2	1.00128	0.999376	1.00319
Subtropical monsoon zone	Non-Alzheimer dementias	26.3	1.00222	0.999689	1.00475
Subtropical monsoon zone	Non-Alzheimer dementias	26.4	1.00343	1.00028	1.00659
Subtropical monsoon zone	Non-Alzheimer dementias	26.5	1.00494	1.00116	1.00872
Subtropical monsoon zone	Non-Alzheimer dementias	26.6	1.00674	1.00234	1.01116
Subtropical monsoon zone	Non-Alzheimer dementias	26.7	1.00886	1.00383	1.01392
Subtropical monsoon zone	Non-Alzheimer dementias	26.8	1.01131	1.00565	1.01702
Subtropical monsoon zone	Non-Alzheimer dementias	26.9	1.01411	1.00779	1.02047
Subtropical monsoon zone	Non-Alzheimer dementias	27	1.01726	1.01028	1.02429
Subtropical monsoon zone	Non-Alzheimer dementias	27.1	1.02079	1.01313	1.02851
Subtropical monsoon zone	Non-Alzheimer dementias	27.2	1.02471	1.01634	1.03314
Subtropical monsoon zone	Non-Alzheimer dementias	27.3	1.02903	1.01993	1.0382
Subtropical monsoon zone	Non-Alzheimer dementias	27.4	1.03377	1.02392	1.04372
Subtropical monsoon zone	Non-Alzheimer dementias	27.5	1.03895	1.0283	1.04971
Subtropical monsoon zone	Non-Alzheimer dementias	27.6	1.04458	1.03309	1.05619
Subtropical monsoon zone	Non-Alzheimer dementias	27.7	1.05065	1.03828	1.06317
Subtropical monsoon zone	Non-Alzheimer dementias	27.8	1.05717	1.04386	1.07064
Subtropical monsoon zone	Non-Alzheimer dementias	27.9	1.06414	1.04984	1.07862
Subtropical monsoon zone	Non-Alzheimer dementias	28	1.07156	1.05622	1.08712
Subtropical monsoon zone	Non-Alzheimer dementias	28.1	1.07945	1.063	1.09615
Subtropical monsoon zone	Non-Alzheimer dementias	28.2	1.0878	1.07018	1.10571
Subtropical monsoon zone	Non-Alzheimer dementias	28.3	1.09662	1.07776	1.11581
Subtropical monsoon zone	Non-Alzheimer dementias	28.4	1.10592	1.08574	1.12647
Subtropical monsoon zone	Non-Alzheimer dementias	28.5	1.1157	1.09412	1.13769
Subtropical monsoon zone	Non-Alzheimer dementias	28.6	1.12597	1.10292	1.14949
Subtropical monsoon zone	Non-Alzheimer dementias	28.7	1.13673	1.11213	1.16188
Subtropical monsoon zone	Non-Alzheimer dementias	28.8	1.148	1.12175	1.17487
Subtropical monsoon zone	Non-Alzheimer dementias	28.9	1.15978	1.1318	1.18846
Subtropical monsoon zone	Non-Alzheimer dementias	29	1.17209	1.14227	1.20268
Subtropical monsoon zone	Non-Alzheimer dementias	29.1	1.18492	1.15317	1.21754
Subtropical monsoon zone	Non-Alzheimer dementias	29.2	1.19829	1.16451	1.23306
Subtropical monsoon zone	Non-Alzheimer dementias	29.3	1.21221	1.17629	1.24923
Subtropical monsoon zone	Non-Alzheimer dementias	29.4	1.2267	1.18853	1.2661
Subtropical monsoon zone	Non-Alzheimer dementias	29.5	1.24175	1.20122	1.28366
Subtropical monsoon zone	Non-Alzheimer dementias	29.6	1.25739	1.21437	1.30193
Subtropical monsoon zone	Non-Alzheimer dementias	29.7	1.27362	1.228	1.32094
Subtropical monsoon zone	Non-Alzheimer dementias	29.8	1.29046	1.2421	1.3407
Subtropical monsoon zone	Non-Alzheimer dementias	29.9	1.30792	1.2567	1.36123
Subtropical monsoon zone	Non-Alzheimer dementias	30	1.32601	1.27179	1.38255
Subtropical monsoon zone	Non-Alzheimer dementias	30.1	1.34476	1.28739	1.40468
Subtropical monsoon zone	Non-Alzheimer dementias	30.2	1.36416	1.3035	1.42764
Subtropical monsoon zone	Non-Alzheimer dementias	30.3	1.38425	1.32014	1.45146
Subtropical monsoon zone	Non-Alzheimer dementias	30.4	1.40502	1.33732	1.47616
Subtropical monsoon zone	Non-Alzheimer dementias	30.5	1.42651	1.35504	1.50176
Subtropical monsoon zone	Non-Alzheimer dementias	30.6	1.44873	1.37332	1.52829
Subtropical monsoon zone	Non-Alzheimer dementias	30.7	1.47169	1.39216	1.55577
Subtropical monsoon zone	Non-Alzheimer dementias	30.8	1.49542	1.41159	1.58423
Subtropical monsoon zone	Non-Alzheimer dementias	30.9	1.51993	1.43161	1.6137
Subtropical monsoon zone	Non-Alzheimer dementias	31	1.54524	1.45223	1.64421
Subtropical monsoon zone	Parkinson disease	-1.1	1.44525	1.19427	1.74898
Subtropical monsoon zone	Parkinson disease	-1	1.44098	1.19233	1.74148
Subtropical monsoon zone	Parkinson disease	-0.9	1.43673	1.1904	1.73404
Subtropical monsoon zone	Parkinson disease	-0.8	1.43251	1.18847	1.72666
Subtropical monsoon zone	Parkinson disease	-0.7	1.42831	1.18654	1.71935
Subtropical monsoon zone	Parkinson disease	-0.6	1.42414	1.18462	1.71209
Subtropical monsoon zone	Parkinson disease	-0.5	1.41999	1.1827	1.7049
Subtropical monsoon zone	Parkinson disease	-0.4	1.41587	1.18078	1.69777
Subtropical monsoon zone	Parkinson disease	-0.3	1.41178	1.17887	1.69069
Subtropical monsoon zone	Parkinson disease	-0.2	1.40771	1.17697	1.68368
Subtropical monsoon zone	Parkinson disease	-0.1	1.40366	1.17506	1.67673
Subtropical monsoon zone	Parkinson disease	0	1.39964	1.17317	1.66983
Subtropical monsoon zone	Parkinson disease	0.1	1.39564	1.17127	1.663
Subtropical monsoon zone	Parkinson disease	0.2	1.39167	1.16938	1.65622
Subtropical monsoon zone	Parkinson disease	0.3	1.38773	1.1675	1.6495
Subtropical monsoon zone	Parkinson disease	0.4	1.3838	1.16562	1.64284
Subtropical monsoon zone	Parkinson disease	0.5	1.37991	1.16374	1.63623
Subtropical monsoon zone	Parkinson disease	0.6	1.37603	1.16187	1.62968
Subtropical monsoon zone	Parkinson disease	0.7	1.37218	1.16	1.62318
Subtropical monsoon zone	Parkinson disease	0.8	1.36836	1.15813	1.61675
Subtropical monsoon zone	Parkinson disease	0.9	1.36456	1.15628	1.61036
Subtropical monsoon zone	Parkinson disease	1	1.36078	1.15442	1.60403
Subtropical monsoon zone	Parkinson disease	1.1	1.35703	1.15257	1.59776
Subtropical monsoon zone	Parkinson disease	1.2	1.3533	1.15072	1.59154
Subtropical monsoon zone	Parkinson disease	1.3	1.34959	1.14888	1.58537
Subtropical monsoon zone	Parkinson disease	1.4	1.34591	1.14705	1.57926
Subtropical monsoon zone	Parkinson disease	1.5	1.34225	1.14521	1.5732
Subtropical monsoon zone	Parkinson disease	1.6	1.33862	1.14339	1.56719
Subtropical monsoon zone	Parkinson disease	1.7	1.33501	1.14156	1.56123
Subtropical monsoon zone	Parkinson disease	1.8	1.33142	1.13974	1.55533
Subtropical monsoon zone	Parkinson disease	1.9	1.32785	1.13793	1.54947
Subtropical monsoon zone	Parkinson disease	2	1.32431	1.13612	1.54367
Subtropical monsoon zone	Parkinson disease	2.1	1.32079	1.13432	1.53792
Subtropical monsoon zone	Parkinson disease	2.2	1.31729	1.13252	1.53222
Subtropical monsoon zone	Parkinson disease	2.3	1.31382	1.13073	1.52656
Subtropical monsoon zone	Parkinson disease	2.4	1.31037	1.12894	1.52096
Subtropical monsoon zone	Parkinson disease	2.5	1.30694	1.12715	1.51541
Subtropical monsoon zone	Parkinson disease	2.6	1.30354	1.12537	1.5099
Subtropical monsoon zone	Parkinson disease	2.7	1.30015	1.1236	1.50444
Subtropical monsoon zone	Parkinson disease	2.8	1.29679	1.12183	1.49904
Subtropical monsoon zone	Parkinson disease	2.9	1.29345	1.12007	1.49367
Subtropical monsoon zone	Parkinson disease	3	1.29014	1.11831	1.48836
Subtropical monsoon zone	Parkinson disease	3.1	1.28684	1.11656	1.48309
Subtropical monsoon zone	Parkinson disease	3.2	1.28357	1.11481	1.47787
Subtropical monsoon zone	Parkinson disease	3.3	1.28032	1.11307	1.4727
Subtropical monsoon zone	Parkinson disease	3.4	1.27709	1.11134	1.46757
Subtropical monsoon zone	Parkinson disease	3.5	1.27388	1.1096	1.46248
Subtropical monsoon zone	Parkinson disease	3.6	1.2707	1.10788	1.45745
Subtropical monsoon zone	Parkinson disease	3.7	1.26754	1.10616	1.45245
Subtropical monsoon zone	Parkinson disease	3.8	1.26439	1.10445	1.4475
Subtropical monsoon zone	Parkinson disease	3.9	1.26127	1.10274	1.4426
Subtropical monsoon zone	Parkinson disease	4	1.25818	1.10104	1.43774
Subtropical monsoon zone	Parkinson disease	4.1	1.2551	1.09935	1.43292
Subtropical monsoon zone	Parkinson disease	4.2	1.25204	1.09766	1.42814
Subtropical monsoon zone	Parkinson disease	4.3	1.24901	1.09597	1.42341
Subtropical monsoon zone	Parkinson disease	4.4	1.24599	1.0943	1.41872
Subtropical monsoon zone	Parkinson disease	4.5	1.243	1.09263	1.41407
Subtropical monsoon zone	Parkinson disease	4.6	1.24003	1.09097	1.40946
Subtropical monsoon zone	Parkinson disease	4.7	1.23708	1.08931	1.4049
Subtropical monsoon zone	Parkinson disease	4.8	1.23415	1.08766	1.40037
Subtropical monsoon zone	Parkinson disease	4.9	1.23124	1.08601	1.39589
Subtropical monsoon zone	Parkinson disease	5	1.22835	1.08438	1.39144
Subtropical monsoon zone	Parkinson disease	5.1	1.22548	1.08275	1.38704
Subtropical monsoon zone	Parkinson disease	5.2	1.22264	1.08113	1.38267
Subtropical monsoon zone	Parkinson disease	5.3	1.21981	1.07951	1.37835
Subtropical monsoon zone	Parkinson disease	5.4	1.217	1.0779	1.37406
Subtropical monsoon zone	Parkinson disease	5.5	1.21422	1.0763	1.36981
Subtropical monsoon zone	Parkinson disease	5.6	1.21145	1.0747	1.3656
Subtropical monsoon zone	Parkinson disease	5.7	1.20871	1.07312	1.36143
Subtropical monsoon zone	Parkinson disease	5.8	1.20598	1.07154	1.3573
Subtropical monsoon zone	Parkinson disease	5.9	1.20328	1.06997	1.3532
Subtropical monsoon zone	Parkinson disease	6	1.20059	1.0684	1.34914
Subtropical monsoon zone	Parkinson disease	6.1	1.19793	1.06685	1.34511
Subtropical monsoon zone	Parkinson disease	6.2	1.19528	1.0653	1.34113
Subtropical monsoon zone	Parkinson disease	6.3	1.19266	1.06376	1.33718
Subtropical monsoon zone	Parkinson disease	6.4	1.19005	1.06223	1.33326
Subtropical monsoon zone	Parkinson disease	6.5	1.18747	1.06071	1.32938
Subtropical monsoon zone	Parkinson disease	6.6	1.1849	1.05919	1.32553
Subtropical monsoon zone	Parkinson disease	6.7	1.18235	1.05768	1.32172
Subtropical monsoon zone	Parkinson disease	6.8	1.17983	1.05619	1.31794
Subtropical monsoon zone	Parkinson disease	6.9	1.17732	1.0547	1.3142
Subtropical monsoon zone	Parkinson disease	7	1.17483	1.05322	1.31049
Subtropical monsoon zone	Parkinson disease	7.1	1.17236	1.05174	1.30682
Subtropical monsoon zone	Parkinson disease	7.2	1.16991	1.05028	1.30317
Subtropical monsoon zone	Parkinson disease	7.3	1.16748	1.04883	1.29956
Subtropical monsoon zone	Parkinson disease	7.4	1.16507	1.04739	1.29599
Subtropical monsoon zone	Parkinson disease	7.5	1.16268	1.04595	1.29244
Subtropical monsoon zone	Parkinson disease	7.6	1.16031	1.04453	1.28893
Subtropical monsoon zone	Parkinson disease	7.7	1.15796	1.04311	1.28544
Subtropical monsoon zone	Parkinson disease	7.8	1.15562	1.04171	1.28199
Subtropical monsoon zone	Parkinson disease	7.9	1.15331	1.04031	1.27857
Subtropical monsoon zone	Parkinson disease	8	1.15101	1.03893	1.27518
Subtropical monsoon zone	Parkinson disease	8.1	1.14873	1.03755	1.27183
Subtropical monsoon zone	Parkinson disease	8.2	1.14647	1.03619	1.2685
Subtropical monsoon zone	Parkinson disease	8.3	1.14423	1.03483	1.2652
Subtropical monsoon zone	Parkinson disease	8.4	1.14201	1.03349	1.26193
Subtropical monsoon zone	Parkinson disease	8.5	1.13981	1.03215	1.25868
Subtropical monsoon zone	Parkinson disease	8.6	1.13762	1.03083	1.25547
Subtropical monsoon zone	Parkinson disease	8.7	1.13545	1.02952	1.25229
Subtropical monsoon zone	Parkinson disease	8.8	1.13331	1.02822	1.24913
Subtropical monsoon zone	Parkinson disease	8.9	1.13118	1.02693	1.24601
Subtropical monsoon zone	Parkinson disease	9	1.12907	1.02565	1.24291
Subtropical monsoon zone	Parkinson disease	9.1	1.12697	1.02439	1.23983
Subtropical monsoon zone	Parkinson disease	9.2	1.1249	1.02313	1.23679
Subtropical monsoon zone	Parkinson disease	9.3	1.12284	1.02189	1.23377
Subtropical monsoon zone	Parkinson disease	9.4	1.1208	1.02066	1.23078
Subtropical monsoon zone	Parkinson disease	9.5	1.11878	1.01944	1.22781
Subtropical monsoon zone	Parkinson disease	9.6	1.11678	1.01823	1.22487
Subtropical monsoon zone	Parkinson disease	9.7	1.1148	1.01704	1.22195
Subtropical monsoon zone	Parkinson disease	9.8	1.11283	1.01586	1.21907
Subtropical monsoon zone	Parkinson disease	9.9	1.11089	1.01469	1.2162
Subtropical monsoon zone	Parkinson disease	10	1.10896	1.01353	1.21336
Subtropical monsoon zone	Parkinson disease	10.1	1.10704	1.01239	1.21055
Subtropical monsoon zone	Parkinson disease	10.2	1.10515	1.01126	1.20776
Subtropical monsoon zone	Parkinson disease	10.3	1.10327	1.01014	1.20499
Subtropical monsoon zone	Parkinson disease	10.4	1.10141	1.00904	1.20225
Subtropical monsoon zone	Parkinson disease	10.5	1.09957	1.00795	1.19953
Subtropical monsoon zone	Parkinson disease	10.6	1.09775	1.00687	1.19683
Subtropical monsoon zone	Parkinson disease	10.7	1.09594	1.0058	1.19416
Subtropical monsoon zone	Parkinson disease	10.8	1.09416	1.00475	1.19151
Subtropical monsoon zone	Parkinson disease	10.9	1.09238	1.00372	1.18888
Subtropical monsoon zone	Parkinson disease	11	1.09063	1.0027	1.18628
Subtropical monsoon zone	Parkinson disease	11.1	1.0889	1.00169	1.18369
Subtropical monsoon zone	Parkinson disease	11.2	1.08718	1.0007	1.18113
Subtropical monsoon zone	Parkinson disease	11.3	1.08548	0.999718	1.17859
Subtropical monsoon zone	Parkinson disease	11.4	1.08379	0.998754	1.17607
Subtropical monsoon zone	Parkinson disease	11.5	1.08213	0.997805	1.17358
Subtropical monsoon zone	Parkinson disease	11.6	1.08048	0.996871	1.1711
Subtropical monsoon zone	Parkinson disease	11.7	1.07885	0.995952	1.16864
Subtropical monsoon zone	Parkinson disease	11.8	1.07723	0.995048	1.16621
Subtropical monsoon zone	Parkinson disease	11.9	1.07564	0.99416	1.16379
Subtropical monsoon zone	Parkinson disease	12	1.07406	0.993287	1.16139
Subtropical monsoon zone	Parkinson disease	12.1	1.07249	0.992429	1.15902
Subtropical monsoon zone	Parkinson disease	12.2	1.07095	0.991588	1.15666
Subtropical monsoon zone	Parkinson disease	12.3	1.06942	0.990762	1.15432
Subtropical monsoon zone	Parkinson disease	12.4	1.06791	0.989952	1.152
Subtropical monsoon zone	Parkinson disease	12.5	1.06641	0.989159	1.1497
Subtropical monsoon zone	Parkinson disease	12.6	1.06494	0.988381	1.14742
Subtropical monsoon zone	Parkinson disease	12.7	1.06348	0.987621	1.14516
Subtropical monsoon zone	Parkinson disease	12.8	1.06203	0.986876	1.14291
Subtropical monsoon zone	Parkinson disease	12.9	1.06061	0.986149	1.14069
Subtropical monsoon zone	Parkinson disease	13	1.0592	0.985438	1.13848
Subtropical monsoon zone	Parkinson disease	13.1	1.0578	0.984745	1.13628
Subtropical monsoon zone	Parkinson disease	13.2	1.05643	0.984068	1.13411
Subtropical monsoon zone	Parkinson disease	13.3	1.05507	0.983409	1.13195
Subtropical monsoon zone	Parkinson disease	13.4	1.05373	0.982767	1.12981
Subtropical monsoon zone	Parkinson disease	13.5	1.0524	0.982143	1.12769
Subtropical monsoon zone	Parkinson disease	13.6	1.05109	0.981536	1.12558
Subtropical monsoon zone	Parkinson disease	13.7	1.0498	0.980947	1.12349
Subtropical monsoon zone	Parkinson disease	13.8	1.04853	0.980376	1.12141
Subtropical monsoon zone	Parkinson disease	13.9	1.04727	0.979823	1.11936
Subtropical monsoon zone	Parkinson disease	14	1.04603	0.979289	1.11731
Subtropical monsoon zone	Parkinson disease	14.1	1.0448	0.978772	1.11528
Subtropical monsoon zone	Parkinson disease	14.2	1.04359	0.978274	1.11327
Subtropical monsoon zone	Parkinson disease	14.3	1.0424	0.977795	1.11128
Subtropical monsoon zone	Parkinson disease	14.4	1.04123	0.977335	1.10929
Subtropical monsoon zone	Parkinson disease	14.5	1.04007	0.976893	1.10733
Subtropical monsoon zone	Parkinson disease	14.6	1.03893	0.97647	1.10537
Subtropical monsoon zone	Parkinson disease	14.7	1.0378	0.976067	1.10344
Subtropical monsoon zone	Parkinson disease	14.8	1.03669	0.975683	1.10151
Subtropical monsoon zone	Parkinson disease	14.9	1.0356	0.975318	1.09961
Subtropical monsoon zone	Parkinson disease	15	1.03452	0.974973	1.09771
Subtropical monsoon zone	Parkinson disease	15.1	1.03346	0.974647	1.09583
Subtropical monsoon zone	Parkinson disease	15.2	1.03242	0.974341	1.09396
Subtropical monsoon zone	Parkinson disease	15.3	1.03139	0.974055	1.09211
Subtropical monsoon zone	Parkinson disease	15.4	1.03039	0.97379	1.09027
Subtropical monsoon zone	Parkinson disease	15.5	1.02939	0.973544	1.08844
Subtropical monsoon zone	Parkinson disease	15.6	1.02842	0.973319	1.08663
Subtropical monsoon zone	Parkinson disease	15.7	1.02745	0.973114	1.08483
Subtropical monsoon zone	Parkinson disease	15.8	1.02651	0.97293	1.08304
Subtropical monsoon zone	Parkinson disease	15.9	1.02558	0.972767	1.08127
Subtropical monsoon zone	Parkinson disease	16	1.02467	0.972624	1.07951
Subtropical monsoon zone	Parkinson disease	16.1	1.02378	0.972503	1.07776
Subtropical monsoon zone	Parkinson disease	16.2	1.0229	0.972402	1.07602
Subtropical monsoon zone	Parkinson disease	16.3	1.02204	0.972323	1.0743
Subtropical monsoon zone	Parkinson disease	16.4	1.02119	0.972266	1.07258
Subtropical monsoon zone	Parkinson disease	16.5	1.02036	0.97223	1.07088
Subtropical monsoon zone	Parkinson disease	16.6	1.01955	0.972215	1.06919
Subtropical monsoon zone	Parkinson disease	16.7	1.01876	0.972223	1.06752
Subtropical monsoon zone	Parkinson disease	16.8	1.01798	0.972253	1.06585
Subtropical monsoon zone	Parkinson disease	16.9	1.01721	0.972304	1.0642
Subtropical monsoon zone	Parkinson disease	17	1.01647	0.972378	1.06255
Subtropical monsoon zone	Parkinson disease	17.1	1.01574	0.972475	1.06092
Subtropical monsoon zone	Parkinson disease	17.2	1.01502	0.972594	1.0593
Subtropical monsoon zone	Parkinson disease	17.3	1.01433	0.972735	1.05769
Subtropical monsoon zone	Parkinson disease	17.4	1.01364	0.9729	1.05609
Subtropical monsoon zone	Parkinson disease	17.5	1.01298	0.973087	1.05451
Subtropical monsoon zone	Parkinson disease	17.6	1.01233	0.973298	1.05293
Subtropical monsoon zone	Parkinson disease	17.7	1.0117	0.973532	1.05136
Subtropical monsoon zone	Parkinson disease	17.8	1.01108	0.973789	1.04981
Subtropical monsoon zone	Parkinson disease	17.9	1.01049	0.97407	1.04826
Subtropical monsoon zone	Parkinson disease	18	1.0099	0.974375	1.04673
Subtropical monsoon zone	Parkinson disease	18.1	1.00934	0.974703	1.0452
Subtropical monsoon zone	Parkinson disease	18.2	1.00879	0.975056	1.04369
Subtropical monsoon zone	Parkinson disease	18.3	1.00825	0.975432	1.04218
Subtropical monsoon zone	Parkinson disease	18.4	1.00774	0.975833	1.04069
Subtropical monsoon zone	Parkinson disease	18.5	1.00724	0.976259	1.0392
Subtropical monsoon zone	Parkinson disease	18.6	1.00676	0.976709	1.03773
Subtropical monsoon zone	Parkinson disease	18.7	1.00629	0.977184	1.03626
Subtropical monsoon zone	Parkinson disease	18.8	1.00584	0.977684	1.0348
Subtropical monsoon zone	Parkinson disease	18.9	1.0054	0.978209	1.03336
Subtropical monsoon zone	Parkinson disease	19	1.00499	0.978759	1.03192
Subtropical monsoon zone	Parkinson disease	19.1	1.00459	0.979335	1.03049
Subtropical monsoon zone	Parkinson disease	19.2	1.0042	0.979937	1.02907
Subtropical monsoon zone	Parkinson disease	19.3	1.00384	0.980564	1.02766
Subtropical monsoon zone	Parkinson disease	19.4	1.00348	0.981217	1.02626
Subtropical monsoon zone	Parkinson disease	19.5	1.00315	0.981896	1.02487
Subtropical monsoon zone	Parkinson disease	19.6	1.00283	0.982601	1.02348
Subtropical monsoon zone	Parkinson disease	19.7	1.00253	0.983333	1.02211
Subtropical monsoon zone	Parkinson disease	19.8	1.00225	0.984092	1.02074
Subtropical monsoon zone	Parkinson disease	19.9	1.00198	0.984877	1.01938
Subtropical monsoon zone	Parkinson disease	20	1.00173	0.98569	1.01803
Subtropical monsoon zone	Parkinson disease	20.1	1.0015	0.986529	1.01669
Subtropical monsoon zone	Parkinson disease	20.2	1.00128	0.987396	1.01536
Subtropical monsoon zone	Parkinson disease	20.3	1.00108	0.98829	1.01404
Subtropical monsoon zone	Parkinson disease	20.4	1.0009	0.989213	1.01272
Subtropical monsoon zone	Parkinson disease	20.5	1.00073	0.990162	1.01141
Subtropical monsoon zone	Parkinson disease	20.6	1.00058	0.991141	1.01011
Subtropical monsoon zone	Parkinson disease	20.7	1.00045	0.992147	1.00882
Subtropical monsoon zone	Parkinson disease	20.8	1.00033	0.993182	1.00754
Subtropical monsoon zone	Parkinson disease	20.9	1.00024	0.994245	1.00626
Subtropical monsoon zone	Parkinson disease	21	1.00015	0.995338	1.00499
Subtropical monsoon zone	Parkinson disease	21.1	1.00009	0.996459	1.00373
Subtropical monsoon zone	Parkinson disease	21.2	1.00004	0.99761	1.00248
Subtropical monsoon zone	Parkinson disease	21.3	1.00001	0.99879	1.00124
Subtropical monsoon zone	Parkinson disease	21.4	1	1	1
Subtropical monsoon zone	Parkinson disease	21.5	1	0.99877	1.00124
Subtropical monsoon zone	Parkinson disease	21.6	1.00003	0.997548	1.00251
Subtropical monsoon zone	Parkinson disease	21.7	1.00006	0.996334	1.00381
Subtropical monsoon zone	Parkinson disease	21.8	1.00012	0.995126	1.00514
Subtropical monsoon zone	Parkinson disease	21.9	1.00019	0.993926	1.0065
Subtropical monsoon zone	Parkinson disease	22	1.00029	0.992733	1.00789
Subtropical monsoon zone	Parkinson disease	22.1	1.00039	0.991548	1.00932
Subtropical monsoon zone	Parkinson disease	22.2	1.00052	0.990369	1.01077
Subtropical monsoon zone	Parkinson disease	22.3	1.00066	0.989198	1.01226
Subtropical monsoon zone	Parkinson disease	22.4	1.00082	0.988034	1.01378
Subtropical monsoon zone	Parkinson disease	22.5	1.001	0.986876	1.01533
Subtropical monsoon zone	Parkinson disease	22.6	1.0012	0.985726	1.01691
Subtropical monsoon zone	Parkinson disease	22.7	1.00141	0.984583	1.01853
Subtropical monsoon zone	Parkinson disease	22.8	1.00164	0.983446	1.02018
Subtropical monsoon zone	Parkinson disease	22.9	1.00189	0.982316	1.02186
Subtropical monsoon zone	Parkinson disease	23	1.00216	0.981193	1.02358
Subtropical monsoon zone	Parkinson disease	23.1	1.00245	0.980077	1.02533
Subtropical monsoon zone	Parkinson disease	23.2	1.00275	0.978967	1.02711
Subtropical monsoon zone	Parkinson disease	23.3	1.00307	0.977864	1.02893
Subtropical monsoon zone	Parkinson disease	23.4	1.00341	0.976767	1.03078
Subtropical monsoon zone	Parkinson disease	23.5	1.00377	0.975677	1.03267
Subtropical monsoon zone	Parkinson disease	23.6	1.00414	0.974594	1.03459
Subtropical monsoon zone	Parkinson disease	23.7	1.00454	0.973517	1.03654
Subtropical monsoon zone	Parkinson disease	23.8	1.00495	0.972446	1.03854
Subtropical monsoon zone	Parkinson disease	23.9	1.00538	0.971382	1.04056
Subtropical monsoon zone	Parkinson disease	24	1.00583	0.970324	1.04263
Subtropical monsoon zone	Parkinson disease	24.1	1.0063	0.969274	1.04473
Subtropical monsoon zone	Parkinson disease	24.2	1.00679	0.968242	1.04688
Subtropical monsoon zone	Parkinson disease	24.3	1.00733	0.967239	1.04907
Subtropical monsoon zone	Parkinson disease	24.4	1.0079	0.966276	1.05133
Subtropical monsoon zone	Parkinson disease	24.5	1.00854	0.965366	1.05365
Subtropical monsoon zone	Parkinson disease	24.6	1.00924	0.964518	1.05604
Subtropical monsoon zone	Parkinson disease	24.7	1.01001	0.963744	1.05851
Subtropical monsoon zone	Parkinson disease	24.8	1.01087	0.963055	1.06106
Subtropical monsoon zone	Parkinson disease	24.9	1.01182	0.962463	1.06372
Subtropical monsoon zone	Parkinson disease	25	1.01288	0.961979	1.06647
Subtropical monsoon zone	Parkinson disease	25.1	1.01405	0.961613	1.06934
Subtropical monsoon zone	Parkinson disease	25.2	1.01533	0.961377	1.07232
Subtropical monsoon zone	Parkinson disease	25.3	1.01676	0.961282	1.07543
Subtropical monsoon zone	Parkinson disease	25.4	1.01832	0.961338	1.07868
Subtropical monsoon zone	Parkinson disease	25.5	1.02003	0.961557	1.08206
Subtropical monsoon zone	Parkinson disease	25.6	1.02191	0.96195	1.08561
Subtropical monsoon zone	Parkinson disease	25.7	1.02396	0.962528	1.08931
Subtropical monsoon zone	Parkinson disease	25.8	1.02619	0.963303	1.09318
Subtropical monsoon zone	Parkinson disease	25.9	1.02861	0.964284	1.09723
Subtropical monsoon zone	Parkinson disease	26	1.03124	0.965484	1.10148
Subtropical monsoon zone	Parkinson disease	26.1	1.03408	0.966913	1.10592
Subtropical monsoon zone	Parkinson disease	26.2	1.03715	0.968584	1.11058
Subtropical monsoon zone	Parkinson disease	26.3	1.04046	0.970507	1.11546
Subtropical monsoon zone	Parkinson disease	26.4	1.04402	0.972694	1.12057
Subtropical monsoon zone	Parkinson disease	26.5	1.04784	0.975157	1.12593
Subtropical monsoon zone	Parkinson disease	26.6	1.05193	0.977907	1.13156
Subtropical monsoon zone	Parkinson disease	26.7	1.05631	0.980956	1.13745
Subtropical monsoon zone	Parkinson disease	26.8	1.06099	0.984316	1.14363
Subtropical monsoon zone	Parkinson disease	26.9	1.06598	0.988	1.15012
Subtropical monsoon zone	Parkinson disease	27	1.0713	0.992019	1.15692
Subtropical monsoon zone	Parkinson disease	27.1	1.07697	0.996386	1.16406
Subtropical monsoon zone	Parkinson disease	27.2	1.08299	1.00111	1.17155
Subtropical monsoon zone	Parkinson disease	27.3	1.08938	1.00621	1.17942
Subtropical monsoon zone	Parkinson disease	27.4	1.09616	1.0117	1.18767
Subtropical monsoon zone	Parkinson disease	27.5	1.10335	1.01758	1.19634
Subtropical monsoon zone	Parkinson disease	27.6	1.11094	1.02386	1.20543
Subtropical monsoon zone	Parkinson disease	27.7	1.11895	1.03053	1.21496
Subtropical monsoon zone	Parkinson disease	27.8	1.12738	1.03759	1.22494
Subtropical monsoon zone	Parkinson disease	27.9	1.13623	1.04504	1.23538
Subtropical monsoon zone	Parkinson disease	28	1.14551	1.05287	1.24629
Subtropical monsoon zone	Parkinson disease	28.1	1.15522	1.06109	1.2577
Subtropical monsoon zone	Parkinson disease	28.2	1.16537	1.06968	1.26961
Subtropical monsoon zone	Parkinson disease	28.3	1.17596	1.07866	1.28205
Subtropical monsoon zone	Parkinson disease	28.4	1.18701	1.088	1.29503
Subtropical monsoon zone	Parkinson disease	28.5	1.19852	1.09772	1.30857
Subtropical monsoon zone	Parkinson disease	28.6	1.21049	1.10781	1.32269
Subtropical monsoon zone	Parkinson disease	28.7	1.22294	1.11826	1.33741
Subtropical monsoon zone	Parkinson disease	28.8	1.23586	1.12907	1.35275
Subtropical monsoon zone	Parkinson disease	28.9	1.24928	1.14024	1.36874
Subtropical monsoon zone	Parkinson disease	29	1.26319	1.15177	1.3854
Subtropical monsoon zone	Parkinson disease	29.1	1.27762	1.16365	1.40274
Subtropical monsoon zone	Parkinson disease	29.2	1.29256	1.17588	1.42081
Subtropical monsoon zone	Parkinson disease	29.3	1.30802	1.18846	1.43961
Subtropical monsoon zone	Parkinson disease	29.4	1.32403	1.20139	1.45918
Subtropical monsoon zone	Parkinson disease	29.5	1.34058	1.21465	1.47955
Subtropical monsoon zone	Parkinson disease	29.6	1.35769	1.22827	1.50074
Subtropical monsoon zone	Parkinson disease	29.7	1.37537	1.24222	1.52278
Subtropical monsoon zone	Parkinson disease	29.8	1.39363	1.25651	1.54571
Subtropical monsoon zone	Parkinson disease	29.9	1.41248	1.27114	1.56954
Subtropical monsoon zone	Parkinson disease	30	1.43194	1.28612	1.59431
Subtropical monsoon zone	Parkinson disease	30.1	1.45203	1.30143	1.62005
Subtropical monsoon zone	Parkinson disease	30.2	1.47274	1.31708	1.6468
Subtropical monsoon zone	Parkinson disease	30.3	1.49411	1.33308	1.67458
Subtropical monsoon zone	Parkinson disease	30.4	1.51613	1.34943	1.70343
Subtropical monsoon zone	Parkinson disease	30.5	1.53883	1.36612	1.73338
Subtropical monsoon zone	Parkinson disease	30.6	1.56223	1.38317	1.76447
Subtropical monsoon zone	Parkinson disease	30.7	1.58633	1.40057	1.79673
Subtropical monsoon zone	Parkinson disease	30.8	1.61115	1.41833	1.8302
Subtropical monsoon zone	Parkinson disease	30.9	1.63672	1.43645	1.86491
Subtropical monsoon zone	Parkinson disease	31	1.66305	1.45495	1.90091
Temperate monsoon zone	Alzheimer disease	-19.7	3.00698	1.68222	5.375
Temperate monsoon zone	Alzheimer disease	-19.6	2.99767	1.68114	5.34519
Temperate monsoon zone	Alzheimer disease	-19.5	2.9884	1.68006	5.31561
Temperate monsoon zone	Alzheimer disease	-19.4	2.97915	1.67895	5.28624
Temperate monsoon zone	Alzheimer disease	-19.3	2.96994	1.67784	5.2571
Temperate monsoon zone	Alzheimer disease	-19.2	2.96077	1.67671	5.22817
Temperate monsoon zone	Alzheimer disease	-19.1	2.95162	1.67557	5.19945
Temperate monsoon zone	Alzheimer disease	-19	2.94251	1.67442	5.17094
Temperate monsoon zone	Alzheimer disease	-18.9	2.93343	1.67326	5.14265
Temperate monsoon zone	Alzheimer disease	-18.8	2.92438	1.67209	5.11456
Temperate monsoon zone	Alzheimer disease	-18.7	2.91536	1.6709	5.08669
Temperate monsoon zone	Alzheimer disease	-18.6	2.90638	1.6697	5.05902
Temperate monsoon zone	Alzheimer disease	-18.5	2.89742	1.66848	5.03155
Temperate monsoon zone	Alzheimer disease	-18.4	2.8885	1.66726	5.00429
Temperate monsoon zone	Alzheimer disease	-18.3	2.87962	1.66602	4.97723
Temperate monsoon zone	Alzheimer disease	-18.2	2.87076	1.66477	4.95038
Temperate monsoon zone	Alzheimer disease	-18.1	2.86193	1.66351	4.92372
Temperate monsoon zone	Alzheimer disease	-18	2.85314	1.66223	4.89726
Temperate monsoon zone	Alzheimer disease	-17.9	2.84437	1.66095	4.871
Temperate monsoon zone	Alzheimer disease	-17.8	2.83564	1.65964	4.84493
Temperate monsoon zone	Alzheimer disease	-17.7	2.82694	1.65833	4.81906
Temperate monsoon zone	Alzheimer disease	-17.6	2.81827	1.657	4.79338
Temperate monsoon zone	Alzheimer disease	-17.5	2.80963	1.65566	4.76789
Temperate monsoon zone	Alzheimer disease	-17.4	2.80102	1.65431	4.74259
Temperate monsoon zone	Alzheimer disease	-17.3	2.79244	1.65295	4.71748
Temperate monsoon zone	Alzheimer disease	-17.2	2.7839	1.65157	4.69255
Temperate monsoon zone	Alzheimer disease	-17.1	2.77538	1.65018	4.66781
Temperate monsoon zone	Alzheimer disease	-17	2.76689	1.64878	4.64326
Temperate monsoon zone	Alzheimer disease	-16.9	2.75844	1.64736	4.61889
Temperate monsoon zone	Alzheimer disease	-16.8	2.75001	1.64593	4.5947
Temperate monsoon zone	Alzheimer disease	-16.7	2.74161	1.64449	4.5707
Temperate monsoon zone	Alzheimer disease	-16.6	2.73325	1.64303	4.54687
Temperate monsoon zone	Alzheimer disease	-16.5	2.72491	1.64156	4.52322
Temperate monsoon zone	Alzheimer disease	-16.4	2.71661	1.64008	4.49975
Temperate monsoon zone	Alzheimer disease	-16.3	2.70833	1.63859	4.47645
Temperate monsoon zone	Alzheimer disease	-16.2	2.70008	1.63708	4.45333
Temperate monsoon zone	Alzheimer disease	-16.1	2.69186	1.63556	4.43038
Temperate monsoon zone	Alzheimer disease	-16	2.68368	1.63402	4.4076
Temperate monsoon zone	Alzheimer disease	-15.9	2.67552	1.63248	4.38499
Temperate monsoon zone	Alzheimer disease	-15.8	2.66739	1.63092	4.36256
Temperate monsoon zone	Alzheimer disease	-15.7	2.65929	1.62934	4.34029
Temperate monsoon zone	Alzheimer disease	-15.6	2.65122	1.62776	4.31818
Temperate monsoon zone	Alzheimer disease	-15.5	2.64317	1.62616	4.29625
Temperate monsoon zone	Alzheimer disease	-15.4	2.63516	1.62454	4.27448
Temperate monsoon zone	Alzheimer disease	-15.3	2.62718	1.62292	4.25287
Temperate monsoon zone	Alzheimer disease	-15.2	2.61922	1.62128	4.23142
Temperate monsoon zone	Alzheimer disease	-15.1	2.61129	1.61962	4.21014
Temperate monsoon zone	Alzheimer disease	-15	2.60339	1.61796	4.18901
Temperate monsoon zone	Alzheimer disease	-14.9	2.59552	1.61628	4.16805
Temperate monsoon zone	Alzheimer disease	-14.8	2.58768	1.61459	4.14724
Temperate monsoon zone	Alzheimer disease	-14.7	2.57986	1.61288	4.12659
Temperate monsoon zone	Alzheimer disease	-14.6	2.57208	1.61116	4.10609
Temperate monsoon zone	Alzheimer disease	-14.5	2.56432	1.60943	4.08575
Temperate monsoon zone	Alzheimer disease	-14.4	2.55659	1.60769	4.06556
Temperate monsoon zone	Alzheimer disease	-14.3	2.54889	1.60593	4.04553
Temperate monsoon zone	Alzheimer disease	-14.2	2.54121	1.60416	4.02564
Temperate monsoon zone	Alzheimer disease	-14.1	2.53356	1.60237	4.00591
Temperate monsoon zone	Alzheimer disease	-14	2.52595	1.60057	3.98632
Temperate monsoon zone	Alzheimer disease	-13.9	2.51835	1.59876	3.96688
Temperate monsoon zone	Alzheimer disease	-13.8	2.51079	1.59694	3.94759
Temperate monsoon zone	Alzheimer disease	-13.7	2.50325	1.5951	3.92844
Temperate monsoon zone	Alzheimer disease	-13.6	2.49574	1.59325	3.90944
Temperate monsoon zone	Alzheimer disease	-13.5	2.48826	1.59139	3.89058
Temperate monsoon zone	Alzheimer disease	-13.4	2.4808	1.58951	3.87186
Temperate monsoon zone	Alzheimer disease	-13.3	2.47337	1.58762	3.85328
Temperate monsoon zone	Alzheimer disease	-13.2	2.46597	1.58572	3.83485
Temperate monsoon zone	Alzheimer disease	-13.1	2.45859	1.58381	3.81655
Temperate monsoon zone	Alzheimer disease	-13	2.45124	1.58188	3.79839
Temperate monsoon zone	Alzheimer disease	-12.9	2.44392	1.57994	3.78037
Temperate monsoon zone	Alzheimer disease	-12.8	2.43663	1.57798	3.76249
Temperate monsoon zone	Alzheimer disease	-12.7	2.42936	1.57602	3.74474
Temperate monsoon zone	Alzheimer disease	-12.6	2.42211	1.57404	3.72712
Temperate monsoon zone	Alzheimer disease	-12.5	2.4149	1.57205	3.70964
Temperate monsoon zone	Alzheimer disease	-12.4	2.40771	1.57004	3.69229
Temperate monsoon zone	Alzheimer disease	-12.3	2.40054	1.56803	3.67506
Temperate monsoon zone	Alzheimer disease	-12.2	2.3934	1.566	3.65797
Temperate monsoon zone	Alzheimer disease	-12.1	2.38629	1.56395	3.64101
Temperate monsoon zone	Alzheimer disease	-12	2.3792	1.5619	3.62418
Temperate monsoon zone	Alzheimer disease	-11.9	2.37214	1.55983	3.60747
Temperate monsoon zone	Alzheimer disease	-11.8	2.3651	1.55775	3.59089
Temperate monsoon zone	Alzheimer disease	-11.7	2.35809	1.55566	3.57444
Temperate monsoon zone	Alzheimer disease	-11.6	2.35111	1.55355	3.55811
Temperate monsoon zone	Alzheimer disease	-11.5	2.34415	1.55144	3.5419
Temperate monsoon zone	Alzheimer disease	-11.4	2.33721	1.54931	3.52581
Temperate monsoon zone	Alzheimer disease	-11.3	2.3303	1.54717	3.50985
Temperate monsoon zone	Alzheimer disease	-11.2	2.32342	1.54501	3.49401
Temperate monsoon zone	Alzheimer disease	-11.1	2.31656	1.54285	3.47828
Temperate monsoon zone	Alzheimer disease	-11	2.30973	1.54067	3.46268
Temperate monsoon zone	Alzheimer disease	-10.9	2.30292	1.53848	3.44719
Temperate monsoon zone	Alzheimer disease	-10.8	2.29613	1.53628	3.43182
Temperate monsoon zone	Alzheimer disease	-10.7	2.28937	1.53407	3.41656
Temperate monsoon zone	Alzheimer disease	-10.6	2.28264	1.53184	3.40142
Temperate monsoon zone	Alzheimer disease	-10.5	2.27593	1.52961	3.38639
Temperate monsoon zone	Alzheimer disease	-10.4	2.26924	1.52736	3.37148
Temperate monsoon zone	Alzheimer disease	-10.3	2.26258	1.5251	3.35667
Temperate monsoon zone	Alzheimer disease	-10.2	2.25594	1.52283	3.34198
Temperate monsoon zone	Alzheimer disease	-10.1	2.24933	1.52055	3.3274
Temperate monsoon zone	Alzheimer disease	-10	2.24274	1.51826	3.31293
Temperate monsoon zone	Alzheimer disease	-9.9	2.23618	1.51596	3.29856
Temperate monsoon zone	Alzheimer disease	-9.8	2.22963	1.51364	3.28431
Temperate monsoon zone	Alzheimer disease	-9.7	2.22312	1.51132	3.27016
Temperate monsoon zone	Alzheimer disease	-9.6	2.21662	1.50898	3.25612
Temperate monsoon zone	Alzheimer disease	-9.5	2.21015	1.50663	3.24218
Temperate monsoon zone	Alzheimer disease	-9.4	2.20371	1.50428	3.22834
Temperate monsoon zone	Alzheimer disease	-9.3	2.19728	1.50191	3.21461
Temperate monsoon zone	Alzheimer disease	-9.2	2.19089	1.49953	3.20098
Temperate monsoon zone	Alzheimer disease	-9.1	2.18451	1.49714	3.18746
Temperate monsoon zone	Alzheimer disease	-9	2.17816	1.49475	3.17403
Temperate monsoon zone	Alzheimer disease	-8.9	2.17183	1.49234	3.1607
Temperate monsoon zone	Alzheimer disease	-8.8	2.16552	1.48992	3.14747
Temperate monsoon zone	Alzheimer disease	-8.7	2.15924	1.48749	3.13434
Temperate monsoon zone	Alzheimer disease	-8.6	2.15298	1.48506	3.12131
Temperate monsoon zone	Alzheimer disease	-8.5	2.14674	1.48261	3.10837
Temperate monsoon zone	Alzheimer disease	-8.4	2.14053	1.48015	3.09553
Temperate monsoon zone	Alzheimer disease	-8.3	2.13434	1.47769	3.08279
Temperate monsoon zone	Alzheimer disease	-8.2	2.12817	1.47521	3.07013
Temperate monsoon zone	Alzheimer disease	-8.1	2.12202	1.47273	3.05757
Temperate monsoon zone	Alzheimer disease	-8	2.1159	1.47024	3.04511
Temperate monsoon zone	Alzheimer disease	-7.9	2.1098	1.46774	3.03273
Temperate monsoon zone	Alzheimer disease	-7.8	2.10372	1.46523	3.02045
Temperate monsoon zone	Alzheimer disease	-7.7	2.09766	1.46271	3.00825
Temperate monsoon zone	Alzheimer disease	-7.6	2.09163	1.46018	2.99614
Temperate monsoon zone	Alzheimer disease	-7.5	2.08562	1.45765	2.98413
Temperate monsoon zone	Alzheimer disease	-7.4	2.07963	1.4551	2.97219
Temperate monsoon zone	Alzheimer disease	-7.3	2.07366	1.45255	2.96035
Temperate monsoon zone	Alzheimer disease	-7.2	2.06771	1.44999	2.94859
Temperate monsoon zone	Alzheimer disease	-7.1	2.06179	1.44743	2.93692
Temperate monsoon zone	Alzheimer disease	-7	2.05589	1.44485	2.92533
Temperate monsoon zone	Alzheimer disease	-6.9	2.05001	1.44227	2.91382
Temperate monsoon zone	Alzheimer disease	-6.8	2.04415	1.43968	2.9024
Temperate monsoon zone	Alzheimer disease	-6.7	2.03831	1.43709	2.89106
Temperate monsoon zone	Alzheimer disease	-6.6	2.03249	1.43449	2.8798
Temperate monsoon zone	Alzheimer disease	-6.5	2.0267	1.43188	2.86862
Temperate monsoon zone	Alzheimer disease	-6.4	2.02093	1.42926	2.85752
Temperate monsoon zone	Alzheimer disease	-6.3	2.01518	1.42664	2.8465
Temperate monsoon zone	Alzheimer disease	-6.2	2.00944	1.42401	2.83556
Temperate monsoon zone	Alzheimer disease	-6.1	2.00374	1.42138	2.82469
Temperate monsoon zone	Alzheimer disease	-6	1.99805	1.41874	2.8139
Temperate monsoon zone	Alzheimer disease	-5.9	1.99238	1.41609	2.80319
Temperate monsoon zone	Alzheimer disease	-5.8	1.98673	1.41344	2.79255
Temperate monsoon zone	Alzheimer disease	-5.7	1.98111	1.41079	2.78199
Temperate monsoon zone	Alzheimer disease	-5.6	1.9755	1.40812	2.7715
Temperate monsoon zone	Alzheimer disease	-5.5	1.96992	1.40546	2.76108
Temperate monsoon zone	Alzheimer disease	-5.4	1.96436	1.40279	2.75073
Temperate monsoon zone	Alzheimer disease	-5.3	1.95881	1.40011	2.74046
Temperate monsoon zone	Alzheimer disease	-5.2	1.95329	1.39743	2.73026
Temperate monsoon zone	Alzheimer disease	-5.1	1.94779	1.39475	2.72013
Temperate monsoon zone	Alzheimer disease	-5	1.94231	1.39206	2.71006
Temperate monsoon zone	Alzheimer disease	-4.9	1.93685	1.38936	2.70007
Temperate monsoon zone	Alzheimer disease	-4.8	1.93141	1.38667	2.69014
Temperate monsoon zone	Alzheimer disease	-4.7	1.92598	1.38397	2.68028
Temperate monsoon zone	Alzheimer disease	-4.6	1.92058	1.38126	2.67048
Temperate monsoon zone	Alzheimer disease	-4.5	1.9152	1.37856	2.66076
Temperate monsoon zone	Alzheimer disease	-4.4	1.90984	1.37585	2.65109
Temperate monsoon zone	Alzheimer disease	-4.3	1.9045	1.37313	2.64149
Temperate monsoon zone	Alzheimer disease	-4.2	1.89918	1.37042	2.63196
Temperate monsoon zone	Alzheimer disease	-4.1	1.89388	1.3677	2.62249
Temperate monsoon zone	Alzheimer disease	-4	1.8886	1.36498	2.61308
Temperate monsoon zone	Alzheimer disease	-3.9	1.88333	1.36226	2.60373
Temperate monsoon zone	Alzheimer disease	-3.8	1.87809	1.35953	2.59444
Temperate monsoon zone	Alzheimer disease	-3.7	1.87287	1.35681	2.58522
Temperate monsoon zone	Alzheimer disease	-3.6	1.86766	1.35408	2.57605
Temperate monsoon zone	Alzheimer disease	-3.5	1.86248	1.35135	2.56694
Temperate monsoon zone	Alzheimer disease	-3.4	1.85732	1.34862	2.55789
Temperate monsoon zone	Alzheimer disease	-3.3	1.85217	1.34589	2.5489
Temperate monsoon zone	Alzheimer disease	-3.2	1.84704	1.34316	2.53996
Temperate monsoon zone	Alzheimer disease	-3.1	1.84194	1.34042	2.53108
Temperate monsoon zone	Alzheimer disease	-3	1.83685	1.33769	2.52226
Temperate monsoon zone	Alzheimer disease	-2.9	1.83178	1.33496	2.51349
Temperate monsoon zone	Alzheimer disease	-2.8	1.82673	1.33222	2.50478
Temperate monsoon zone	Alzheimer disease	-2.7	1.82169	1.32949	2.49612
Temperate monsoon zone	Alzheimer disease	-2.6	1.81668	1.32676	2.48751
Temperate monsoon zone	Alzheimer disease	-2.5	1.81169	1.32403	2.47896
Temperate monsoon zone	Alzheimer disease	-2.4	1.80671	1.3213	2.47045
Temperate monsoon zone	Alzheimer disease	-2.3	1.80175	1.31856	2.462
Temperate monsoon zone	Alzheimer disease	-2.2	1.79681	1.31584	2.4536
Temperate monsoon zone	Alzheimer disease	-2.1	1.79189	1.31311	2.44525
Temperate monsoon zone	Alzheimer disease	-2	1.78699	1.31038	2.43695
Temperate monsoon zone	Alzheimer disease	-1.9	1.78211	1.30765	2.4287
Temperate monsoon zone	Alzheimer disease	-1.8	1.77724	1.30493	2.4205
Temperate monsoon zone	Alzheimer disease	-1.7	1.77239	1.30221	2.41234
Temperate monsoon zone	Alzheimer disease	-1.6	1.76756	1.29949	2.40424
Temperate monsoon zone	Alzheimer disease	-1.5	1.76275	1.29677	2.39618
Temperate monsoon zone	Alzheimer disease	-1.4	1.75796	1.29406	2.38816
Temperate monsoon zone	Alzheimer disease	-1.3	1.75318	1.29135	2.38019
Temperate monsoon zone	Alzheimer disease	-1.2	1.74843	1.28864	2.37227
Temperate monsoon zone	Alzheimer disease	-1.1	1.74369	1.28594	2.36439
Temperate monsoon zone	Alzheimer disease	-1	1.73897	1.28323	2.35655
Temperate monsoon zone	Alzheimer disease	-0.9	1.73426	1.28053	2.34876
Temperate monsoon zone	Alzheimer disease	-0.8	1.72957	1.27784	2.341
Temperate monsoon zone	Alzheimer disease	-0.7	1.72491	1.27515	2.3333
Temperate monsoon zone	Alzheimer disease	-0.6	1.72025	1.27246	2.32563
Temperate monsoon zone	Alzheimer disease	-0.5	1.71562	1.26978	2.318
Temperate monsoon zone	Alzheimer disease	-0.4	1.711	1.2671	2.31042
Temperate monsoon zone	Alzheimer disease	-0.3	1.7064	1.26443	2.30287
Temperate monsoon zone	Alzheimer disease	-0.2	1.70182	1.26176	2.29537
Temperate monsoon zone	Alzheimer disease	-0.1	1.69726	1.25909	2.2879
Temperate monsoon zone	Alzheimer disease	3.5527136788005e-15	1.69271	1.25643	2.28047
Temperate monsoon zone	Alzheimer disease	0.1	1.68818	1.25378	2.27308
Temperate monsoon zone	Alzheimer disease	0.2	1.68366	1.25113	2.26573
Temperate monsoon zone	Alzheimer disease	0.3	1.67917	1.24849	2.25842
Temperate monsoon zone	Alzheimer disease	0.4	1.67469	1.24585	2.25114
Temperate monsoon zone	Alzheimer disease	0.5	1.67023	1.24322	2.24389
Temperate monsoon zone	Alzheimer disease	0.6	1.66578	1.24059	2.23669
Temperate monsoon zone	Alzheimer disease	0.7	1.66135	1.23798	2.22951
Temperate monsoon zone	Alzheimer disease	0.8	1.65694	1.23536	2.22238
Temperate monsoon zone	Alzheimer disease	0.9	1.65254	1.23276	2.21527
Temperate monsoon zone	Alzheimer disease	1	1.64816	1.23016	2.2082
Temperate monsoon zone	Alzheimer disease	1.1	1.6438	1.22756	2.20117
Temperate monsoon zone	Alzheimer disease	1.2	1.63945	1.22498	2.19416
Temperate monsoon zone	Alzheimer disease	1.3	1.63512	1.2224	2.18719
Temperate monsoon zone	Alzheimer disease	1.4	1.63081	1.21983	2.18025
Temperate monsoon zone	Alzheimer disease	1.5	1.62651	1.21726	2.17334
Temperate monsoon zone	Alzheimer disease	1.6	1.62223	1.21471	2.16647
Temperate monsoon zone	Alzheimer disease	1.7	1.61796	1.21216	2.15962
Temperate monsoon zone	Alzheimer disease	1.8	1.61371	1.20962	2.1528
Temperate monsoon zone	Alzheimer disease	1.9	1.60948	1.20709	2.14602
Temperate monsoon zone	Alzheimer disease	2	1.60526	1.20456	2.13926
Temperate monsoon zone	Alzheimer disease	2.1	1.60106	1.20205	2.13253
Temperate monsoon zone	Alzheimer disease	2.2	1.59688	1.19954	2.12583
Temperate monsoon zone	Alzheimer disease	2.3	1.59271	1.19704	2.11916
Temperate monsoon zone	Alzheimer disease	2.4	1.58856	1.19455	2.11252
Temperate monsoon zone	Alzheimer disease	2.5	1.58442	1.19207	2.1059
Temperate monsoon zone	Alzheimer disease	2.6	1.5803	1.1896	2.09931
Temperate monsoon zone	Alzheimer disease	2.7	1.57619	1.18714	2.09274
Temperate monsoon zone	Alzheimer disease	2.8	1.5721	1.18468	2.08621
Temperate monsoon zone	Alzheimer disease	2.9	1.56802	1.18224	2.0797
Temperate monsoon zone	Alzheimer disease	3	1.56396	1.1798	2.07321
Temperate monsoon zone	Alzheimer disease	3.1	1.55992	1.17738	2.06675
Temperate monsoon zone	Alzheimer disease	3.2	1.55589	1.17496	2.06031
Temperate monsoon zone	Alzheimer disease	3.3	1.55187	1.17256	2.0539
Temperate monsoon zone	Alzheimer disease	3.4	1.54788	1.17016	2.04751
Temperate monsoon zone	Alzheimer disease	3.5	1.54389	1.16778	2.04115
Temperate monsoon zone	Alzheimer disease	3.6	1.53992	1.1654	2.0348
Temperate monsoon zone	Alzheimer disease	3.7	1.53597	1.16304	2.02849
Temperate monsoon zone	Alzheimer disease	3.8	1.53203	1.16068	2.02219
Temperate monsoon zone	Alzheimer disease	3.9	1.52811	1.15834	2.01592
Temperate monsoon zone	Alzheimer disease	4	1.5242	1.15601	2.00966
Temperate monsoon zone	Alzheimer disease	4.1	1.52031	1.15369	2.00343
Temperate monsoon zone	Alzheimer disease	4.2	1.51643	1.15138	1.99723
Temperate monsoon zone	Alzheimer disease	4.3	1.51257	1.14908	1.99104
Temperate monsoon zone	Alzheimer disease	4.4	1.50872	1.14679	1.98487
Temperate monsoon zone	Alzheimer disease	4.5	1.50488	1.14451	1.97872
Temperate monsoon zone	Alzheimer disease	4.6	1.50106	1.14225	1.9726
Temperate monsoon zone	Alzheimer disease	4.7	1.49726	1.13999	1.96649
Temperate monsoon zone	Alzheimer disease	4.8	1.49347	1.13775	1.9604
Temperate monsoon zone	Alzheimer disease	4.9	1.48969	1.13552	1.95433
Temperate monsoon zone	Alzheimer disease	5	1.48593	1.1333	1.94828
Temperate monsoon zone	Alzheimer disease	5.1	1.48218	1.13109	1.94225
Temperate monsoon zone	Alzheimer disease	5.2	1.47845	1.12889	1.93624
Temperate monsoon zone	Alzheimer disease	5.3	1.47473	1.12671	1.93024
Temperate monsoon zone	Alzheimer disease	5.4	1.47103	1.12454	1.92427
Temperate monsoon zone	Alzheimer disease	5.5	1.46734	1.12238	1.91831
Temperate monsoon zone	Alzheimer disease	5.6	1.46366	1.12023	1.91237
Temperate monsoon zone	Alzheimer disease	5.7	1.46	1.1181	1.90644
Temperate monsoon zone	Alzheimer disease	5.8	1.45635	1.11598	1.90053
Temperate monsoon zone	Alzheimer disease	5.9	1.45271	1.11387	1.89464
Temperate monsoon zone	Alzheimer disease	6	1.44909	1.11177	1.88876
Temperate monsoon zone	Alzheimer disease	6.1	1.44549	1.10969	1.8829
Temperate monsoon zone	Alzheimer disease	6.2	1.4419	1.10762	1.87706
Temperate monsoon zone	Alzheimer disease	6.3	1.43832	1.10556	1.87123
Temperate monsoon zone	Alzheimer disease	6.4	1.43475	1.10351	1.86542
Temperate monsoon zone	Alzheimer disease	6.5	1.4312	1.10148	1.85962
Temperate monsoon zone	Alzheimer disease	6.6	1.42766	1.09946	1.85384
Temperate monsoon zone	Alzheimer disease	6.7	1.42414	1.09746	1.84807
Temperate monsoon zone	Alzheimer disease	6.8	1.42063	1.09547	1.84231
Temperate monsoon zone	Alzheimer disease	6.9	1.41713	1.09349	1.83657
Temperate monsoon zone	Alzheimer disease	7	1.41365	1.09152	1.83085
Temperate monsoon zone	Alzheimer disease	7.1	1.41018	1.08957	1.82513
Temperate monsoon zone	Alzheimer disease	7.2	1.40672	1.08763	1.81944
Temperate monsoon zone	Alzheimer disease	7.3	1.40328	1.08571	1.81375
Temperate monsoon zone	Alzheimer disease	7.4	1.39985	1.08379	1.80808
Temperate monsoon zone	Alzheimer disease	7.5	1.39643	1.0819	1.80242
Temperate monsoon zone	Alzheimer disease	7.6	1.39303	1.08001	1.79677
Temperate monsoon zone	Alzheimer disease	7.7	1.38964	1.07814	1.79114
Temperate monsoon zone	Alzheimer disease	7.8	1.38626	1.07629	1.78552
Temperate monsoon zone	Alzheimer disease	7.9	1.3829	1.07445	1.77991
Temperate monsoon zone	Alzheimer disease	8	1.37955	1.07262	1.77431
Temperate monsoon zone	Alzheimer disease	8.1	1.37621	1.0708	1.76872
Temperate monsoon zone	Alzheimer disease	8.2	1.37289	1.06901	1.76315
Temperate monsoon zone	Alzheimer disease	8.3	1.36957	1.06722	1.75759
Temperate monsoon zone	Alzheimer disease	8.4	1.36627	1.06545	1.75204
Temperate monsoon zone	Alzheimer disease	8.5	1.36299	1.06369	1.7465
Temperate monsoon zone	Alzheimer disease	8.6	1.35971	1.06195	1.74097
Temperate monsoon zone	Alzheimer disease	8.7	1.35645	1.06022	1.73545
Temperate monsoon zone	Alzheimer disease	8.8	1.3532	1.05851	1.72994
Temperate monsoon zone	Alzheimer disease	8.9	1.34997	1.05681	1.72445
Temperate monsoon zone	Alzheimer disease	9	1.34675	1.05513	1.71896
Temperate monsoon zone	Alzheimer disease	9.1	1.34354	1.05346	1.71349
Temperate monsoon zone	Alzheimer disease	9.2	1.34034	1.0518	1.70802
Temperate monsoon zone	Alzheimer disease	9.3	1.33715	1.05016	1.70257
Temperate monsoon zone	Alzheimer disease	9.4	1.33398	1.04854	1.69712
Temperate monsoon zone	Alzheimer disease	9.5	1.33082	1.04693	1.69169
Temperate monsoon zone	Alzheimer disease	9.6	1.32767	1.04533	1.68626
Temperate monsoon zone	Alzheimer disease	9.7	1.32453	1.04375	1.68084
Temperate monsoon zone	Alzheimer disease	9.8	1.32141	1.04219	1.67544
Temperate monsoon zone	Alzheimer disease	9.9	1.3183	1.04064	1.67004
Temperate monsoon zone	Alzheimer disease	10	1.3152	1.0391	1.66465
Temperate monsoon zone	Alzheimer disease	10.1	1.31211	1.03758	1.65927
Temperate monsoon zone	Alzheimer disease	10.2	1.30903	1.03608	1.6539
Temperate monsoon zone	Alzheimer disease	10.3	1.30597	1.03459	1.64854
Temperate monsoon zone	Alzheimer disease	10.4	1.30292	1.03312	1.64318
Temperate monsoon zone	Alzheimer disease	10.5	1.29988	1.03166	1.63784
Temperate monsoon zone	Alzheimer disease	10.6	1.29685	1.03021	1.6325
Temperate monsoon zone	Alzheimer disease	10.7	1.29384	1.02879	1.62718
Temperate monsoon zone	Alzheimer disease	10.8	1.29083	1.02737	1.62186
Temperate monsoon zone	Alzheimer disease	10.9	1.28784	1.02598	1.61654
Temperate monsoon zone	Alzheimer disease	11	1.28486	1.02459	1.61124
Temperate monsoon zone	Alzheimer disease	11.1	1.28189	1.02323	1.60595
Temperate monsoon zone	Alzheimer disease	11.2	1.27894	1.02188	1.60066
Temperate monsoon zone	Alzheimer disease	11.3	1.27599	1.02054	1.59538
Temperate monsoon zone	Alzheimer disease	11.4	1.27306	1.01922	1.59011
Temperate monsoon zone	Alzheimer disease	11.5	1.27013	1.01792	1.58484
Temperate monsoon zone	Alzheimer disease	11.6	1.26722	1.01663	1.57959
Temperate monsoon zone	Alzheimer disease	11.7	1.26433	1.01536	1.57434
Temperate monsoon zone	Alzheimer disease	11.8	1.26144	1.0141	1.5691
Temperate monsoon zone	Alzheimer disease	11.9	1.25856	1.01286	1.56386
Temperate monsoon zone	Alzheimer disease	12	1.2557	1.01164	1.55864
Temperate monsoon zone	Alzheimer disease	12.1	1.25284	1.01043	1.55342
Temperate monsoon zone	Alzheimer disease	12.2	1.25	1.00924	1.5482
Temperate monsoon zone	Alzheimer disease	12.3	1.24717	1.00806	1.543
Temperate monsoon zone	Alzheimer disease	12.4	1.24435	1.0069	1.5378
Temperate monsoon zone	Alzheimer disease	12.5	1.24154	1.00576	1.53261
Temperate monsoon zone	Alzheimer disease	12.6	1.23875	1.00463	1.52742
Temperate monsoon zone	Alzheimer disease	12.7	1.23596	1.00351	1.52225
Temperate monsoon zone	Alzheimer disease	12.8	1.23318	1.00242	1.51707
Temperate monsoon zone	Alzheimer disease	12.9	1.23042	1.00134	1.51191
Temperate monsoon zone	Alzheimer disease	13	1.22767	1.00028	1.50675
Temperate monsoon zone	Alzheimer disease	13.1	1.22493	0.999228	1.5016
Temperate monsoon zone	Alzheimer disease	13.2	1.22219	0.998197	1.49646
Temperate monsoon zone	Alzheimer disease	13.3	1.21947	0.997182	1.49132
Temperate monsoon zone	Alzheimer disease	13.4	1.21676	0.996184	1.48619
Temperate monsoon zone	Alzheimer disease	13.5	1.21407	0.995202	1.48106
Temperate monsoon zone	Alzheimer disease	13.6	1.21138	0.994237	1.47594
Temperate monsoon zone	Alzheimer disease	13.7	1.2087	0.993288	1.47083
Temperate monsoon zone	Alzheimer disease	13.8	1.20603	0.992355	1.46572
Temperate monsoon zone	Alzheimer disease	13.9	1.20338	0.991439	1.46062
Temperate monsoon zone	Alzheimer disease	14	1.20073	0.99054	1.45553
Temperate monsoon zone	Alzheimer disease	14.1	1.1981	0.989657	1.45044
Temperate monsoon zone	Alzheimer disease	14.2	1.19548	0.988792	1.44536
Temperate monsoon zone	Alzheimer disease	14.3	1.19286	0.987942	1.44029
Temperate monsoon zone	Alzheimer disease	14.4	1.19026	0.98711	1.43522
Temperate monsoon zone	Alzheimer disease	14.5	1.18767	0.986294	1.43015
Temperate monsoon zone	Alzheimer disease	14.6	1.18509	0.985495	1.4251
Temperate monsoon zone	Alzheimer disease	14.7	1.18251	0.984713	1.42005
Temperate monsoon zone	Alzheimer disease	14.8	1.17995	0.983948	1.415
Temperate monsoon zone	Alzheimer disease	14.9	1.1774	0.983199	1.40996
Temperate monsoon zone	Alzheimer disease	15	1.17486	0.982468	1.40493
Temperate monsoon zone	Alzheimer disease	15.1	1.17233	0.981754	1.3999
Temperate monsoon zone	Alzheimer disease	15.2	1.16981	0.981056	1.39488
Temperate monsoon zone	Alzheimer disease	15.3	1.1673	0.980376	1.38987
Temperate monsoon zone	Alzheimer disease	15.4	1.1648	0.979713	1.38486
Temperate monsoon zone	Alzheimer disease	15.5	1.16231	0.979067	1.37985
Temperate monsoon zone	Alzheimer disease	15.6	1.15983	0.978438	1.37486
Temperate monsoon zone	Alzheimer disease	15.7	1.15736	0.977826	1.36986
Temperate monsoon zone	Alzheimer disease	15.8	1.1549	0.977232	1.36488
Temperate monsoon zone	Alzheimer disease	15.9	1.15245	0.976655	1.3599
Temperate monsoon zone	Alzheimer disease	16	1.15001	0.976095	1.35492
Temperate monsoon zone	Alzheimer disease	16.1	1.14759	0.975553	1.34995
Temperate monsoon zone	Alzheimer disease	16.2	1.14517	0.975028	1.34499
Temperate monsoon zone	Alzheimer disease	16.3	1.14276	0.974521	1.34004
Temperate monsoon zone	Alzheimer disease	16.4	1.14036	0.974031	1.33508
Temperate monsoon zone	Alzheimer disease	16.5	1.13797	0.973558	1.33014
Temperate monsoon zone	Alzheimer disease	16.6	1.13559	0.973103	1.3252
Temperate monsoon zone	Alzheimer disease	16.7	1.13322	0.972666	1.32027
Temperate monsoon zone	Alzheimer disease	16.8	1.13085	0.972247	1.31534
Temperate monsoon zone	Alzheimer disease	16.9	1.1285	0.971845	1.31042
Temperate monsoon zone	Alzheimer disease	17	1.12616	0.971461	1.3055
Temperate monsoon zone	Alzheimer disease	17.1	1.12383	0.971094	1.30059
Temperate monsoon zone	Alzheimer disease	17.2	1.12151	0.970746	1.29568
Temperate monsoon zone	Alzheimer disease	17.3	1.1192	0.970416	1.29079
Temperate monsoon zone	Alzheimer disease	17.4	1.11689	0.970103	1.28589
Temperate monsoon zone	Alzheimer disease	17.5	1.1146	0.969808	1.28101
Temperate monsoon zone	Alzheimer disease	17.6	1.11231	0.969532	1.27612
Temperate monsoon zone	Alzheimer disease	17.7	1.11004	0.969273	1.27125
Temperate monsoon zone	Alzheimer disease	17.8	1.10777	0.969033	1.26638
Temperate monsoon zone	Alzheimer disease	17.9	1.10552	0.968811	1.26152
Temperate monsoon zone	Alzheimer disease	18	1.10327	0.968607	1.25666
Temperate monsoon zone	Alzheimer disease	18.1	1.10103	0.968421	1.25181
Temperate monsoon zone	Alzheimer disease	18.2	1.09881	0.968254	1.24696
Temperate monsoon zone	Alzheimer disease	18.3	1.09659	0.968105	1.24212
Temperate monsoon zone	Alzheimer disease	18.4	1.09438	0.967974	1.23729
Temperate monsoon zone	Alzheimer disease	18.5	1.09218	0.967862	1.23246
Temperate monsoon zone	Alzheimer disease	18.6	1.08999	0.967769	1.22764
Temperate monsoon zone	Alzheimer disease	18.7	1.0878	0.967694	1.22282
Temperate monsoon zone	Alzheimer disease	18.8	1.08563	0.967637	1.21801
Temperate monsoon zone	Alzheimer disease	18.9	1.08347	0.9676	1.21321
Temperate monsoon zone	Alzheimer disease	19	1.08131	0.967581	1.20841
[truncated: 4,542 more rows]

## Sheet: Figure 2A
Figure 2A. Lag-response curves for the relative risks of neurodegenerative disease death comparing extreme high temperatures (the 97.5th percentile) to the minimum-death temperatures, at the national and regional levels. Source data are provided as a Source Data file.
climate_zone	disease	matrr_high	matrrlow_high	matrrhigh_high	lag
Subtropical monsoon zone	Alzheimer disease	1.11957	1.09756	1.14203	0
Subtropical monsoon zone	Alzheimer disease	1.08736	1.07296	1.10196	1
Subtropical monsoon zone	Alzheimer disease	1.05855	1.04967	1.06751	2
Subtropical monsoon zone	Alzheimer disease	1.03513	1.02825	1.04205	3
Subtropical monsoon zone	Alzheimer disease	1.01726	1.00972	1.02485	4
Subtropical monsoon zone	Alzheimer disease	1.00421	0.995634	1.01286	5
Subtropical monsoon zone	Alzheimer disease	0.995366	0.986306	1.00451	6
Subtropical monsoon zone	Alzheimer disease	0.990167	0.98131	0.999104	7
Subtropical monsoon zone	Alzheimer disease	0.988111	0.980002	0.996288	8
Subtropical monsoon zone	Alzheimer disease	0.988733	0.98156	0.995958	9
Subtropical monsoon zone	Alzheimer disease	0.991589	0.984866	0.998359	10
Subtropical monsoon zone	Alzheimer disease	0.996251	0.98867	1.00389	11
Subtropical monsoon zone	Alzheimer disease	1.00229	0.992395	1.01228	12
Subtropical monsoon zone	Alzheimer disease	1.00928	0.996085	1.02264	13
Subtropical monsoon zone	Alzheimer disease	1.01677	0.999741	1.03409	14
Subtropical monsoon zone	Dementia	1.10334	1.09257	1.11422	0
Subtropical monsoon zone	Dementia	1.07655	1.06945	1.0837	1
Subtropical monsoon zone	Dementia	1.05245	1.04801	1.05691	2
Subtropical monsoon zone	Dementia	1.03274	1.02927	1.03622	3
Subtropical monsoon zone	Dementia	1.01758	1.0138	1.02137	4
Subtropical monsoon zone	Dementia	1.00641	1.00214	1.01071	5
Subtropical monsoon zone	Dementia	0.998739	0.994229	1.00327	6
Subtropical monsoon zone	Dementia	0.994105	0.989698	0.998532	7
Subtropical monsoon zone	Dementia	0.992097	0.988059	0.996151	8
Subtropical monsoon zone	Dementia	0.992325	0.988748	0.995916	9
Subtropical monsoon zone	Dementia	0.994419	0.991061	0.997789	10
Subtropical monsoon zone	Dementia	0.998015	0.994236	1.00181	11
Subtropical monsoon zone	Dementia	1.00275	0.997842	1.00769	12
Subtropical monsoon zone	Dementia	1.00827	1.00174	1.01484	13
Subtropical monsoon zone	Dementia	1.0142	1.00579	1.02267	14
Subtropical monsoon zone	Neurodegenerative disease	1.1032	1.09327	1.11322	0
Subtropical monsoon zone	Neurodegenerative disease	1.07655	1.07	1.08314	1
Subtropical monsoon zone	Neurodegenerative disease	1.05257	1.04847	1.05668	2
Subtropical monsoon zone	Neurodegenerative disease	1.03292	1.02972	1.03612	3
Subtropical monsoon zone	Neurodegenerative disease	1.01778	1.01431	1.02126	4
Subtropical monsoon zone	Neurodegenerative disease	1.0066	1.00266	1.01054	5
Subtropical monsoon zone	Neurodegenerative disease	0.998869	0.994721	1.00303	6
Subtropical monsoon zone	Neurodegenerative disease	0.99415	0.990097	0.99822	7
Subtropical monsoon zone	Neurodegenerative disease	0.99203	0.988318	0.995756	8
Subtropical monsoon zone	Neurodegenerative disease	0.992122	0.988838	0.995418	9
Subtropical monsoon zone	Neurodegenerative disease	0.99406	0.990983	0.997146	10
Subtropical monsoon zone	Neurodegenerative disease	0.997481	0.994024	1.00095	11
Subtropical monsoon zone	Neurodegenerative disease	1.00203	0.997537	1.00655	12
Subtropical monsoon zone	Neurodegenerative disease	1.00735	1.00137	1.01336	13
Subtropical monsoon zone	Neurodegenerative disease	1.01307	1.00537	1.02083	14
Subtropical monsoon zone	Non-Alzheimer dementias	1.09777	1.08548	1.1102	0
Subtropical monsoon zone	Non-Alzheimer dementias	1.07281	1.06468	1.08101	1
Subtropical monsoon zone	Non-Alzheimer dementias	1.05032	1.0452	1.05546	2
Subtropical monsoon zone	Non-Alzheimer dementias	1.03187	1.02786	1.0359	3
Subtropical monsoon zone	Non-Alzheimer dementias	1.01764	1.01329	1.02202	4
Subtropical monsoon zone	Non-Alzheimer dementias	1.00713	1.0022	1.01207	5
Subtropical monsoon zone	Non-Alzheimer dementias	0.999854	0.994667	1.00507	6
Subtropical monsoon zone	Non-Alzheimer dementias	0.995412	0.990344	1.00051	7
Subtropical monsoon zone	Non-Alzheimer dementias	0.993417	0.988771	0.998084	8
Subtropical monsoon zone	Non-Alzheimer dementias	0.993506	0.989387	0.997643	9
Subtropical monsoon zone	Non-Alzheimer dementias	0.995332	0.991462	0.999217	10
Subtropical monsoon zone	Non-Alzheimer dementias	0.998556	0.994206	1.00292	11
Subtropical monsoon zone	Non-Alzheimer dementias	1.00284	0.997198	1.00851	12
Subtropical monsoon zone	Non-Alzheimer dementias	1.00785	1.00036	1.01539	13
Subtropical monsoon zone	Non-Alzheimer dementias	1.01323	1.00361	1.02295	14
Subtropical monsoon zone	Parkinson disease	1.1693	1.13331	1.20644	0
Subtropical monsoon zone	Parkinson disease	1.12244	1.0986	1.1468	1
Subtropical monsoon zone	Parkinson disease	1.08095	1.06569	1.09642	2
Subtropical monsoon zone	Parkinson disease	1.04746	1.03549	1.05956	3
Subtropical monsoon zone	Parkinson disease	1.02198	1.0095	1.03463	4
Subtropical monsoon zone	Parkinson disease	1.00337	0.989674	1.01726	5
Subtropical monsoon zone	Parkinson disease	0.990651	0.976437	1.00507	6
Subtropical monsoon zone	Parkinson disease	0.982985	0.969206	0.996961	7
Subtropical monsoon zone	Parkinson disease	0.979649	0.967079	0.992382	8
Subtropical monsoon zone	Parkinson disease	0.979986	0.968911	0.991187	9
Subtropical monsoon zone	Parkinson disease	0.983387	0.973127	0.993755	10
Subtropical monsoon zone	Parkinson disease	0.989267	0.977894	1.00077	11
Subtropical monsoon zone	Parkinson disease	0.997046	0.982313	1.012	12
Subtropical monsoon zone	Parkinson disease	1.00614	0.986493	1.02618	13
Subtropical monsoon zone	Parkinson disease	1.01595	0.990522	1.04204	14
Temperate monsoon zone	Alzheimer disease	1.14946	1.09191	1.21004	0
Temperate monsoon zone	Alzheimer disease	1.10994	1.07202	1.1492	1
Temperate monsoon zone	Alzheimer disease	1.07469	1.05086	1.09905	2
Temperate monsoon zone	Alzheimer disease	1.04598	1.02728	1.06502	3
Temperate monsoon zone	Alzheimer disease	1.02391	1.00377	1.04446	4
Temperate monsoon zone	Alzheimer disease	1.00758	0.985034	1.03063	5
Temperate monsoon zone	Alzheimer disease	0.996185	0.972581	1.02036	6
Temperate monsoon zone	Alzheimer disease	0.989058	0.966058	1.01261	7
Temperate monsoon zone	Alzheimer disease	0.985589	0.964491	1.00715	8
Temperate monsoon zone	Alzheimer disease	0.985224	0.966415	1.0044	9
Temperate monsoon zone	Alzheimer disease	0.987442	0.969612	1.0056	10
Temperate monsoon zone	Alzheimer disease	0.991741	0.971617	1.01228	11
Temperate monsoon zone	Alzheimer disease	0.997624	0.971621	1.02432	12
Temperate monsoon zone	Alzheimer disease	1.00459	0.970286	1.04012	13
Temperate monsoon zone	Alzheimer disease	1.01214	0.968211	1.05807	14
Temperate monsoon zone	Dementia	1.09981	1.08463	1.11521	0
Temperate monsoon zone	Dementia	1.07687	1.06664	1.08721	1
Temperate monsoon zone	Dementia	1.05603	1.04936	1.06275	2
Temperate monsoon zone	Dementia	1.03865	1.03332	1.044	3
Temperate monsoon zone	Dementia	1.02488	1.01925	1.03053	4
Temperate monsoon zone	Dementia	1.01429	1.00807	1.02055	5
Temperate monsoon zone	Dementia	1.0065	1	1.01304	6
Temperate monsoon zone	Dementia	1.00114	0.9948	1.00751	7
Temperate monsoon zone	Dementia	0.997869	0.99204	1.00373	8
Temperate monsoon zone	Dementia	0.996384	0.991163	1.00163	9
Temperate monsoon zone	Dementia	0.996376	0.991421	1.00136	10
Temperate monsoon zone	Dementia	0.99755	0.992015	1.00312	11
Temperate monsoon zone	Dementia	0.999615	0.992559	1.00672	12
Temperate monsoon zone	Dementia	1.00228	0.993051	1.01159	13
Temperate monsoon zone	Dementia	1.00524	0.993492	1.01714	14
Temperate monsoon zone	Neurodegenerative disease	1.10456	1.09015	1.11916	0
Temperate monsoon zone	Neurodegenerative disease	1.08044	1.07074	1.09023	1
Temperate monsoon zone	Neurodegenerative disease	1.05853	1.05222	1.06488	2
Temperate monsoon zone	Neurodegenerative disease	1.04024	1.0352	1.04531	3
Temperate monsoon zone	Neurodegenerative disease	1.02574	1.0204	1.03109	4
Temperate monsoon zone	Neurodegenerative disease	1.01455	1.00865	1.02048	5
Temperate monsoon zone	Neurodegenerative disease	1.00627	1.00012	1.01247	6
Temperate monsoon zone	Neurodegenerative disease	1.00053	0.994526	1.00656	7
Temperate monsoon zone	Neurodegenerative disease	0.996957	0.99144	1.0025	8
Temperate monsoon zone	Neurodegenerative disease	0.995239	0.990301	1.0002	9
Temperate monsoon zone	Neurodegenerative disease	0.995055	0.990372	0.999761	10
Temperate monsoon zone	Neurodegenerative disease	0.996098	0.990868	1.00136	11
Temperate monsoon zone	Neurodegenerative disease	0.998064	0.991397	1.00478	12
Temperate monsoon zone	Neurodegenerative disease	1.00065	0.991931	1.00944	13
Temperate monsoon zone	Neurodegenerative disease	1.00355	0.992443	1.01478	14
Temperate monsoon zone	Non-Alzheimer dementias	1.09623	1.08048	1.1122	0
Temperate monsoon zone	Non-Alzheimer dementias	1.07442	1.06378	1.08517	1
Temperate monsoon zone	Non-Alzheimer dementias	1.05458	1.04762	1.06159	2
Temperate monsoon zone	Non-Alzheimer dementias	1.038	1.03243	1.04359	3
Temperate monsoon zone	Non-Alzheimer dementias	1.02482	1.01895	1.03072	4
Temperate monsoon zone	Non-Alzheimer dementias	1.01466	1.00817	1.02118	5
Temperate monsoon zone	Non-Alzheimer dementias	1.00713	1.00037	1.01394	6
Temperate monsoon zone	Non-Alzheimer dementias	1.00191	0.995312	1.00855	7
Temperate monsoon zone	Non-Alzheimer dementias	0.998672	0.992601	1.00478	8
Temperate monsoon zone	Non-Alzheimer dementias	0.997121	0.991681	1.00259	9
Temperate monsoon zone	Non-Alzheimer dementias	0.99697	0.991807	1.00216	10
Temperate monsoon zone	Non-Alzheimer dementias	0.997938	0.992176	1.00373	11
Temperate monsoon zone	Non-Alzheimer dementias	0.999748	0.992412	1.00714	12
Temperate monsoon zone	Non-Alzheimer dementias	1.00212	0.992542	1.0118	13
Temperate monsoon zone	Non-Alzheimer dementias	1.00479	0.992588	1.01713	14
Temperate monsoon zone	Parkinson disease	1.32246	1.19828	1.45951	0
Temperate monsoon zone	Parkinson disease	1.23483	1.15372	1.32165	1
Temperate monsoon zone	Parkinson disease	1.15906	1.10708	1.21349	2
Temperate monsoon zone	Parkinson disease	1.09895	1.05758	1.14194	3
Temperate monsoon zone	Parkinson disease	1.0536	1.01096	1.09804	4
Temperate monsoon zone	Parkinson disease	1.02041	0.974665	1.0683	5
Temperate monsoon zone	Parkinson disease	0.997309	0.95063	1.04628	6
Temperate monsoon zone	Parkinson disease	0.982662	0.937831	1.02964	7
Temperate monsoon zone	Parkinson disease	0.97512	0.934358	1.01766	8
Temperate monsoon zone	Parkinson disease	0.973533	0.937623	1.01082	9
Temperate monsoon zone	Parkinson disease	0.976883	0.94374	1.01119	10
Temperate monsoon zone	Parkinson disease	0.984224	0.94793	1.02191	11
Temperate monsoon zone	Parkinson disease	0.994637	0.948122	1.04343	12
Temperate monsoon zone	Parkinson disease	1.0072	0.945499	1.07292	13
Temperate monsoon zone	Parkinson disease	1.02095	0.941335	1.10731	14
Nationwide	Alzheimer disease	1.11655	1.09683	1.13663	0
Nationwide	Alzheimer disease	1.08517	1.07223	1.09827	1
Nationwide	Alzheimer disease	1.05705	1.04902	1.06514	2
Nationwide	Alzheimer disease	1.03414	1.0279	1.04041	3
Nationwide	Alzheimer disease	1.01659	1.00979	1.02344	4
Nationwide	Alzheimer disease	1.00371	0.996005	1.01148	5
Nationwide	Alzheimer disease	0.994903	0.986774	1.0031	6
Nationwide	Alzheimer disease	0.989622	0.981684	0.997624	7
Nationwide	Alzheimer disease	0.987383	0.980125	0.994695	8
Nationwide	Alzheimer disease	0.987735	0.98133	0.994182	9
Nationwide	Alzheimer disease	0.990247	0.984266	0.996265	10
Nationwide	Alzheimer disease	0.994502	0.987775	1.00127	11
Nationwide	Alzheimer disease	1.00008	0.991304	1.00894	12
Nationwide	Alzheimer disease	1.00658	0.994862	1.01843	13
Nationwide	Alzheimer disease	1.01355	0.998422	1.02892	14
Nationwide	Dementia	1.09607	1.08786	1.10435	0
Nationwide	Dementia	1.07201	1.06655	1.07751	1
Nationwide	Dementia	1.05027	1.04679	1.05376	2
Nationwide	Dementia	1.03235	1.02961	1.03509	3
Nationwide	Dementia	1.01841	1.01547	1.02136	4
Nationwide	Dementia	1.00798	1.00469	1.01129	5
Nationwide	Dementia	1.00063	0.997165	1.0041	6
Nationwide	Dementia	0.995951	0.992571	0.999341	7
Nationwide	Dementia	0.993587	0.990491	0.996692	8
Nationwide	Dementia	0.993192	0.990446	0.995945	9
Nationwide	Dementia	0.994436	0.991856	0.997022	10
Nationwide	Dementia	0.996996	0.994102	0.999899	11
Nationwide	Dementia	1.00055	0.996807	1.00431	12
Nationwide	Dementia	1.00478	0.999824	1.00977	13
Nationwide	Dementia	1.00937	1.00299	1.01578	14
Nationwide	Neurodegenerative disease	1.09837	1.09067	1.10611	0
Nationwide	Neurodegenerative disease	1.0737	1.06859	1.07885	1
Nationwide	Neurodegenerative disease	1.05142	1.04817	1.05468	2
Nationwide	Neurodegenerative disease	1.03304	1.03048	1.0356	3
Nationwide	Neurodegenerative disease	1.01872	1.01598	1.02147	4
Nationwide	Neurodegenerative disease	1.00798	1.0049	1.01107	5
Nationwide	Neurodegenerative disease	1.00037	0.997137	1.00362	6
Nationwide	Neurodegenerative disease	0.99549	0.992334	0.998657	7
Nationwide	Neurodegenerative disease	0.992962	0.990071	0.995861	8
Nationwide	Neurodegenerative disease	0.992436	0.989875	0.995003	9
Nationwide	Neurodegenerative disease	0.993577	0.991175	0.995984	10
Nationwide	Neurodegenerative disease	0.996055	0.993363	0.998754	11
Nationwide	Neurodegenerative disease	0.999545	0.996061	1.00304	12
Nationwide	Neurodegenerative disease	1.00372	0.999103	1.00836	13
Nationwide	Neurodegenerative disease	1.00825	1.00232	1.01422	14
Nationwide	Non-Alzheimer dementias	1.09326	1.08413	1.10246	0
Nationwide	Non-Alzheimer dementias	1.07021	1.06411	1.07635	1
Nationwide	Non-Alzheimer dementias	1.04935	1.04545	1.05327	2
Nationwide	Non-Alzheimer dementias	1.03212	1.02904	1.03521	3
Nationwide	Non-Alzheimer dementias	1.01868	1.01539	1.02199	4
Nationwide	Non-Alzheimer dementias	1.00859	1.0049	1.01228	5
Nationwide	Non-Alzheimer dementias	1.00142	0.99755	1.0053	6
Nationwide	Non-Alzheimer dementias	0.9968	0.993028	1.00059	7
Nationwide	Non-Alzheimer dementias	0.994391	0.990934	0.997861	8
Nationwide	Non-Alzheimer dementias	0.993861	0.99079	0.996941	9
Nationwide	Non-Alzheimer dementias	0.994893	0.992005	0.99779	10
Nationwide	Non-Alzheimer dementias	0.997179	0.993942	1.00043	11
Nationwide	Non-Alzheimer dementias	1.00041	0.996235	1.00461	12
Nationwide	Non-Alzheimer dementias	1.00429	0.998767	1.00984	13
Nationwide	Non-Alzheimer dementias	1.0085	1.00141	1.01563	14
Nationwide	Parkinson disease	1.18627	1.15274	1.22078	0
Nationwide	Parkinson disease	1.13634	1.1141	1.15903	1
Nationwide	Parkinson disease	1.09204	1.07765	1.10661	2
Nationwide	Parkinson disease	1.05599	1.04457	1.06754	3
Nationwide	Parkinson disease	1.02817	1.0163	1.04018	4
Nationwide	Parkinson disease	1.00736	0.994447	1.02044	5
Nationwide	Parkinson disease	0.992537	0.979221	1.00603	6
Nationwide	Parkinson disease	0.982833	0.969974	0.995862	7
Nationwide	Parkinson disease	0.977491	0.965786	0.989338	8
Nationwide	Parkinson disease	0.97583	0.965527	0.986244	9
Nationwide	Parkinson disease	0.977222	0.967691	0.986846	10
Nationwide	Parkinson disease	0.981064	0.970559	0.991684	11
Nationwide	Parkinson disease	0.98677	0.973252	1.00048	12
Nationwide	Parkinson disease	0.993751	0.975805	1.01203	13
Nationwide	Parkinson disease	1.00141	0.978252	1.02511	14

## Sheet: Figure 2B
Figure 2B. Lag-response curves for the relative risks of neurodegenerative disease death comparing extreme low temperatures (the 2.5th percentile) to the minimum-death temperatures, at the national and regional levels. Source data are provided as a Source Data file.
climate_zone	disease	matrr_min	matrrlow_min	matrrhigh_min	lag
Subtropical monsoon zone	Alzheimer disease	0.960515	0.931857	0.990055	0
Subtropical monsoon zone	Alzheimer disease	0.993192	0.972179	1.01466	1
Subtropical monsoon zone	Alzheimer disease	1.02376	1.00856	1.0392	2
Subtropical monsoon zone	Alzheimer disease	1.04893	1.03589	1.06213	3
Subtropical monsoon zone	Alzheimer disease	1.06757	1.05383	1.08149	4
Subtropical monsoon zone	Alzheimer disease	1.07997	1.06495	1.09521	5
Subtropical monsoon zone	Alzheimer disease	1.08656	1.07095	1.10241	6
Subtropical monsoon zone	Alzheimer disease	1.0879	1.0727	1.10331	7
Subtropical monsoon zone	Alzheimer disease	1.08461	1.0707	1.09871	8
Subtropical monsoon zone	Alzheimer disease	1.07741	1.06511	1.08985	9
Subtropical monsoon zone	Alzheimer disease	1.06701	1.05568	1.07846	10
Subtropical monsoon zone	Alzheimer disease	1.05414	1.042	1.06643	11
Subtropical monsoon zone	Alzheimer disease	1.03954	1.02453	1.05478	12
Subtropical monsoon zone	Alzheimer disease	1.0239	1.00467	1.0435	13
Subtropical monsoon zone	Alzheimer disease	1.00787	0.983813	1.03253	14
Subtropical monsoon zone	Dementia	0.959656	0.945737	0.973779	0
Subtropical monsoon zone	Dementia	0.991499	0.981395	1.00171	1
Subtropical monsoon zone	Dementia	1.02118	1.01399	1.02843	2
Subtropical monsoon zone	Dementia	1.04542	1.03932	1.05156	3
Subtropical monsoon zone	Dementia	1.06311	1.05664	1.06962	4
Subtropical monsoon zone	Dementia	1.07454	1.06742	1.08172	5
Subtropical monsoon zone	Dementia	1.08017	1.07273	1.08767	6
Subtropical monsoon zone	Dementia	1.08056	1.07331	1.08786	7
Subtropical monsoon zone	Dementia	1.07636	1.06972	1.08304	8
Subtropical monsoon zone	Dementia	1.06826	1.0624	1.07416	9
Subtropical monsoon zone	Dementia	1.05701	1.05162	1.06243	10
Subtropical monsoon zone	Dementia	1.04334	1.03755	1.04916	11
Subtropical monsoon zone	Dementia	1.02796	1.02078	1.03519	12
Subtropical monsoon zone	Dementia	1.01158	1.00237	1.02089	13
Subtropical monsoon zone	Dementia	0.994861	0.983314	1.00654	14
Subtropical monsoon zone	Neurodegenerative disease	0.965465	0.952592	0.978513	0
Subtropical monsoon zone	Neurodegenerative disease	0.994271	0.984954	1.00368	1
Subtropical monsoon zone	Neurodegenerative disease	1.02103	1.01441	1.02769	2
Subtropical monsoon zone	Neurodegenerative disease	1.04279	1.03719	1.04842	3
Subtropical monsoon zone	Neurodegenerative disease	1.0586	1.05267	1.06455	4
Subtropical monsoon zone	Neurodegenerative disease	1.06875	1.06223	1.0753	5
Subtropical monsoon zone	Neurodegenerative disease	1.07367	1.06687	1.08051	6
Subtropical monsoon zone	Neurodegenerative disease	1.07387	1.06725	1.08053	7
Subtropical monsoon zone	Neurodegenerative disease	1.06995	1.06388	1.07604	8
Subtropical monsoon zone	Neurodegenerative disease	1.06252	1.05717	1.06791	9
Subtropical monsoon zone	Neurodegenerative disease	1.05225	1.04732	1.05721	10
Subtropical monsoon zone	Neurodegenerative disease	1.03979	1.03448	1.04512	11
Subtropical monsoon zone	Neurodegenerative disease	1.02578	1.01919	1.0324	12
Subtropical monsoon zone	Neurodegenerative disease	1.01084	1.00238	1.01938	13
Subtropical monsoon zone	Neurodegenerative disease	0.995578	0.984959	1.00631	14
Subtropical monsoon zone	Non-Alzheimer dementias	0.958585	0.942696	0.974742	0
Subtropical monsoon zone	Non-Alzheimer dementias	0.990365	0.97885	1.00202	1
Subtropical monsoon zone	Non-Alzheimer dementias	1.01997	1.01181	1.02819	2
Subtropical monsoon zone	Non-Alzheimer dementias	1.04409	1.03718	1.05103	3
Subtropical monsoon zone	Non-Alzheimer dementias	1.06162	1.05429	1.069	4
Subtropical monsoon zone	Non-Alzheimer dementias	1.07286	1.06476	1.08102	5
Subtropical monsoon zone	Non-Alzheimer dementias	1.07827	1.0698	1.0868	6
Subtropical monsoon zone	Non-Alzheimer dementias	1.07841	1.07015	1.08672	7
Subtropical monsoon zone	Non-Alzheimer dementias	1.07394	1.06638	1.08155	8
Subtropical monsoon zone	Non-Alzheimer dementias	1.06557	1.0589	1.07228	9
Subtropical monsoon zone	Non-Alzheimer dementias	1.05403	1.0479	1.06021	10
Subtropical monsoon zone	Non-Alzheimer dementias	1.04007	1.03348	1.04671	11
Subtropical monsoon zone	Non-Alzheimer dementias	1.02442	1.01624	1.03266	12
Subtropical monsoon zone	Non-Alzheimer dementias	1.00776	0.997263	1.01837	13
Subtropical monsoon zone	Non-Alzheimer dementias	0.990773	0.97762	1.0041	14
Subtropical monsoon zone	Parkinson disease	0.993068	0.957773	1.02966	0
Subtropical monsoon zone	Parkinson disease	1.00625	0.980959	1.03219	1
Subtropical monsoon zone	Parkinson disease	1.0183	1.00049	1.03643	2
Subtropical monsoon zone	Parkinson disease	1.02795	1.01304	1.04309	3
Subtropical monsoon zone	Parkinson disease	1.03487	1.01931	1.05068	4
Subtropical monsoon zone	Parkinson disease	1.03926	1.02229	1.05651	5
Subtropical monsoon zone	Parkinson disease	1.04133	1.02371	1.05926	6
Subtropical monsoon zone	Parkinson disease	1.04134	1.02419	1.05879	7
Subtropical monsoon zone	Parkinson disease	1.03955	1.0238	1.05554	8
Subtropical monsoon zone	Parkinson disease	1.03621	1.02223	1.05038	9
Subtropical monsoon zone	Parkinson disease	1.0316	1.01864	1.04472	10
Subtropical monsoon zone	Parkinson disease	1.02599	1.01197	1.0402	11
Subtropical monsoon zone	Parkinson disease	1.01965	1.00215	1.03746	12
Subtropical monsoon zone	Parkinson disease	1.01285	0.990235	1.03598	13
Subtropical monsoon zone	Parkinson disease	1.00584	0.977302	1.03522	14
Temperate monsoon zone	Alzheimer disease	1.04232	0.897255	1.21084	0
Temperate monsoon zone	Alzheimer disease	1.02825	0.927264	1.14023	1
Temperate monsoon zone	Alzheimer disease	1.01666	0.948627	1.08956	2
Temperate monsoon zone	Alzheimer disease	1.00956	0.953946	1.06842	3
Temperate monsoon zone	Alzheimer disease	1.00733	0.948242	1.0701	4
Temperate monsoon zone	Alzheimer disease	1.0095	0.943827	1.07975	5
Temperate monsoon zone	Alzheimer disease	1.01566	0.946407	1.08997	6
Temperate monsoon zone	Alzheimer disease	1.02542	0.956919	1.09883	7
Temperate monsoon zone	Alzheimer disease	1.03845	0.974386	1.10672	8
Temperate monsoon zone	Alzheimer disease	1.05439	0.996256	1.11593	9
Temperate monsoon zone	Alzheimer disease	1.07293	1.01758	1.13128	10
Temperate monsoon zone	Alzheimer disease	1.09369	1.03195	1.15912	11
Temperate monsoon zone	Alzheimer disease	1.11631	1.0371	1.20158	12
Temperate monsoon zone	Alzheimer disease	1.1404	1.03568	1.25571	13
Temperate monsoon zone	Alzheimer disease	1.16552	1.03068	1.318	14
Temperate monsoon zone	Dementia	0.951981	0.919076	0.986064	0
Temperate monsoon zone	Dementia	0.977725	0.954316	1.00171	1
Temperate monsoon zone	Dementia	1.00182	0.985719	1.01819	2
Temperate monsoon zone	Dementia	1.02191	1.00847	1.03554	3
Temperate monsoon zone	Dementia	1.03724	1.02267	1.05202	4
Temperate monsoon zone	Dementia	1.04806	1.03168	1.06469	5
Temperate monsoon zone	Dementia	1.05468	1.03739	1.07226	6
Temperate monsoon zone	Dementia	1.05752	1.04056	1.07475	7
Temperate monsoon zone	Dementia	1.05701	1.04143	1.07283	8
Temperate monsoon zone	Dementia	1.05364	1.03984	1.06763	9
Temperate monsoon zone	Dementia	1.04792	1.03513	1.06086	10
Temperate monsoon zone	Dementia	1.04034	1.02638	1.05448	11
Temperate monsoon zone	Dementia	1.03141	1.01383	1.0493	12
Temperate monsoon zone	Dementia	1.02164	0.998825	1.04497	13
Temperate monsoon zone	Dementia	1.0115	0.982704	1.04114	14
Temperate monsoon zone	Neurodegenerative disease	0.968396	0.937888	0.999897	0
Temperate monsoon zone	Neurodegenerative disease	0.989008	0.967462	1.01103	1
Temperate monsoon zone	Neurodegenerative disease	1.00807	0.993397	1.02297	2
Temperate monsoon zone	Neurodegenerative disease	1.02363	1.0115	1.0359	3
Temperate monsoon zone	Neurodegenerative disease	1.03509	1.02199	1.04836	4
Temperate monsoon zone	Neurodegenerative disease	1.0427	1.02799	1.05763	5
Temperate monsoon zone	Neurodegenerative disease	1.04678	1.03127	1.06253	6
Temperate monsoon zone	Neurodegenerative disease	1.04768	1.03248	1.06311	7
Temperate monsoon zone	Neurodegenerative disease	1.0458	1.03184	1.05994	8
Temperate monsoon zone	Neurodegenerative disease	1.04153	1.02919	1.05402	9
Temperate monsoon zone	Neurodegenerative disease	1.03531	1.02388	1.04687	10
Temperate monsoon zone	Neurodegenerative disease	1.02756	1.01508	1.0402	11
Temperate monsoon zone	Neurodegenerative disease	1.01871	1.00295	1.03471	12
Temperate monsoon zone	Neurodegenerative disease	1.00916	0.988702	1.03005	13
Temperate monsoon zone	Neurodegenerative disease	0.999327	0.973478	1.02586	14
Temperate monsoon zone	Non-Alzheimer dementias	0.946329	0.912488	0.981425	0
Temperate monsoon zone	Non-Alzheimer dementias	0.974484	0.950342	0.999239	1
Temperate monsoon zone	Non-Alzheimer dementias	1.00084	0.984187	1.01777	2
Temperate monsoon zone	Non-Alzheimer dementias	1.0227	1.00877	1.03683	3
Temperate monsoon zone	Non-Alzheimer dementias	1.03921	1.0241	1.05456	4
Temperate monsoon zone	Non-Alzheimer dementias	1.05062	1.03361	1.0679	5
Temperate monsoon zone	Non-Alzheimer dementias	1.05729	1.03934	1.07555	6
Temperate monsoon zone	Non-Alzheimer dementias	1.05966	1.04207	1.07756	7
Temperate monsoon zone	Non-Alzheimer dementias	1.05826	1.04211	1.07467	8
Temperate monsoon zone	Non-Alzheimer dementias	1.05363	1.03934	1.06812	9
Temperate monsoon zone	Non-Alzheimer dementias	1.04635	1.03313	1.05974	10
Temperate monsoon zone	Non-Alzheimer dementias	1.03701	1.02261	1.0516	11
Temperate monsoon zone	Non-Alzheimer dementias	1.02617	1.00807	1.0446	12
Temperate monsoon zone	Non-Alzheimer dementias	1.01441	0.990976	1.03841	13
Temperate monsoon zone	Non-Alzheimer dementias	1.00228	0.972756	1.0327	14
Temperate monsoon zone	Parkinson disease	1.03991	0.977685	1.1061	0
Temperate monsoon zone	Parkinson disease	1.02649	0.983145	1.07175	1
Temperate monsoon zone	Parkinson disease	1.01447	0.984831	1.045	2
Temperate monsoon zone	Parkinson disease	1.00491	0.980572	1.02986	3
Temperate monsoon zone	Parkinson disease	0.998004	0.97277	1.02389	4
Temperate monsoon zone	Parkinson disease	0.993459	0.966071	1.02162	5
Temperate monsoon zone	Parkinson disease	0.991015	0.962662	1.0202	6
Temperate monsoon zone	Parkinson disease	0.990425	0.962828	1.01881	7
Temperate monsoon zone	Parkinson disease	0.991454	0.966013	1.01756	8
Temperate monsoon zone	Parkinson disease	0.993875	0.970986	1.0173	9
Temperate monsoon zone	Parkinson disease	0.997466	0.97564	1.01978	10
Temperate monsoon zone	Parkinson disease	1.002	0.977594	1.02702	11
Temperate monsoon zone	Parkinson disease	1.00727	0.976228	1.0393	12
Temperate monsoon zone	Parkinson disease	1.01303	0.972572	1.05518	13
Temperate monsoon zone	Parkinson disease	1.01907	0.967667	1.07321	14
Nationwide	Alzheimer disease	0.979374	0.899315	1.06656	0
Nationwide	Alzheimer disease	1.00704	0.94936	1.06823	1
Nationwide	Alzheimer disease	1.03304	0.992964	1.07472	2
Nationwide	Alzheimer disease	1.05487	1.02153	1.0893	3
Nationwide	Alzheimer disease	1.07174	1.03595	1.10876	4
Nationwide	Alzheimer disease	1.08388	1.04382	1.12548	5
Nationwide	Alzheimer disease	1.09164	1.04939	1.13559	6
Nationwide	Alzheimer disease	1.09541	1.05396	1.13849	7
Nationwide	Alzheimer disease	1.09566	1.05753	1.13517	8
Nationwide	Alzheimer disease	1.0929	1.0591	1.12777	9
Nationwide	Alzheimer disease	1.08764	1.05631	1.11989	10
Nationwide	Alzheimer disease	1.08041	1.04623	1.11571	11
Nationwide	Alzheimer disease	1.07176	1.02873	1.11659	12
Nationwide	Alzheimer disease	1.06219	1.00649	1.12097	13
Nationwide	Alzheimer disease	1.05223	0.982154	1.1273	14
Nationwide	Dementia	0.947623	0.925832	0.969927	0
Nationwide	Dementia	0.983228	0.967578	0.999131	1
Nationwide	Dementia	1.0166	1.00576	1.02757	2
Nationwide	Dementia	1.04406	1.03498	1.05322	3
Nationwide	Dementia	1.0643	1.05446	1.07424	4
Nationwide	Dementia	1.07762	1.06653	1.08881	5
Nationwide	Dementia	1.08446	1.07277	1.09628	6
Nationwide	Dementia	1.08545	1.07401	1.09701	7
Nationwide	Dementia	1.0813	1.07083	1.09186	8
Nationwide	Dementia	1.07279	1.06359	1.08207	9
Nationwide	Dementia	1.06075	1.05229	1.06927	10
Nationwide	Dementia	1.046	1.03683	1.05525	11
Nationwide	Dementia	1.02937	1.01786	1.04101	12
Nationwide	Dementia	1.01162	0.996765	1.02671	13
Nationwide	Dementia	0.993515	0.974867	1.01252	14
Nationwide	Neurodegenerative disease	0.957327	0.936871	0.97823	0
Nationwide	Neurodegenerative disease	0.988845	0.974235	1.00367	1
Nationwide	Neurodegenerative disease	1.01819	1.00813	1.02835	2
Nationwide	Neurodegenerative disease	1.04209	1.03371	1.05053	3
Nationwide	Neurodegenerative disease	1.05944	1.05037	1.06858	4
Nationwide	Neurodegenerative disease	1.07054	1.06034	1.08083	5
Nationwide	Neurodegenerative disease	1.07585	1.06509	1.08671	6
Nationwide	Neurodegenerative disease	1.07593	1.06542	1.08655	7
Nationwide	Neurodegenerative disease	1.07144	1.06183	1.08113	8
Nationwide	Neurodegenerative disease	1.06307	1.05462	1.07158	9
Nationwide	Neurodegenerative disease	1.05157	1.0438	1.05939	10
Nationwide	Neurodegenerative disease	1.03766	1.02923	1.04615	11
Nationwide	Neurodegenerative disease	1.02206	1.01147	1.03277	12
Nationwide	Neurodegenerative disease	1.00548	0.991775	1.01937	13
Nationwide	Neurodegenerative disease	0.988558	0.971337	1.00608	14
Nationwide	Non-Alzheimer dementias	0.941015	0.918065	0.964538	0
Nationwide	Non-Alzheimer dementias	0.97766	0.961166	0.994436	1
Nationwide	Non-Alzheimer dementias	1.01205	1.00062	1.02362	2
Nationwide	Non-Alzheimer dementias	1.04037	1.03078	1.05005	3
Nationwide	Non-Alzheimer dementias	1.06127	1.05084	1.0718	4
Nationwide	Non-Alzheimer dementias	1.07501	1.06326	1.08689	5
Nationwide	Non-Alzheimer dementias	1.08207	1.06967	1.09462	6
Nationwide	Non-Alzheimer dementias	1.08308	1.07094	1.09535	7
Nationwide	Non-Alzheimer dementias	1.07877	1.06768	1.08998	8
Nationwide	Non-Alzheimer dementias	1.06997	1.06022	1.0798	9
Nationwide	Non-Alzheimer dementias	1.05751	1.04857	1.06653	10
Nationwide	Non-Alzheimer dementias	1.04227	1.03258	1.05205	11
Nationwide	Non-Alzheimer dementias	1.02509	1.01294	1.03739	12
Nationwide	Non-Alzheimer dementias	1.00678	0.991088	1.02271	13
Nationwide	Non-Alzheimer dementias	0.988096	0.968415	1.00818	14
Nationwide	Parkinson disease	0.981339	0.918604	1.04836	0
Nationwide	Parkinson disease	1.00212	0.95758	1.04872	1
Nationwide	Parkinson disease	1.0209	0.990562	1.05216	2
Nationwide	Parkinson disease	1.03527	1.01041	1.06074	3
Nationwide	Parkinson disease	1.04454	1.01787	1.07191	4
Nationwide	Parkinson disease	1.04905	1.01919	1.07978	5
Nationwide	Parkinson disease	1.0492	1.01783	1.08154	6
Nationwide	Parkinson disease	1.0455	1.01491	1.077	7
Nationwide	Parkinson disease	1.03844	1.01054	1.06711	8
Nationwide	Parkinson disease	1.02858	1.00411	1.05365	9
Nationwide	Parkinson disease	1.01647	0.994011	1.03944	10
Nationwide	Parkinson disease	1.00265	0.978244	1.02767	11
Nationwide	Parkinson disease	0.98765	0.956941	1.01934	12
Nationwide	Parkinson disease	0.971976	0.932297	1.01334	13
Nationwide	Parkinson disease	0.956109	0.906354	1.0086	14

## Sheet: Figure 3
Figure 3. The projected national fraction of neurodegenerative disease death associated with non-optimum temperatures under three climate change scenarios (SSP126, SSP245 and SSP585) for every decade from the 2010s to 2090s. Estimates are reported as GCM-ensemble averages. Source data are provided as a Source Data file.
SSP	time	season	region	disease	change	change_ci.l	change_ci.u
SSP126	2010s	cold	Nationwide	Neurodegenerative disease	14.791	12.1258	17.4035
SSP126	2010s	cold	Nationwide	Dementia	17.2917	14.506	20.0238
SSP126	2010s	cold	Nationwide	Alzheimer disease	19.9181	11.7101	26.9196
SSP126	2010s	cold	Nationwide	Non-Alzheimer dementias	16.6866	13.6218	19.6662
SSP126	2010s	cold	Nationwide	Parkinson disease	2.63716	0.319607	4.76693
SSP126	2010s	heat	Nationwide	Neurodegenerative disease	2.09515	1.76019	2.43496
SSP126	2010s	heat	Nationwide	Dementia	2.07097	1.72399	2.42342
SSP126	2010s	heat	Nationwide	Alzheimer disease	2.30352	1.32947	3.169
SSP126	2010s	heat	Nationwide	Non-Alzheimer dementias	2.03342	1.66736	2.4051
SSP126	2010s	heat	Nationwide	Parkinson disease	8.68343	0.629858	15.0527
SSP126	2020s	cold	Nationwide	Neurodegenerative disease	14.0269	11.4542	16.5878
SSP126	2020s	cold	Nationwide	Dementia	16.4278	13.7258	19.0961
SSP126	2020s	cold	Nationwide	Alzheimer disease	18.841	10.9356	25.5958
SSP126	2020s	cold	Nationwide	Non-Alzheimer dementias	15.8617	12.9015	18.7726
SSP126	2020s	cold	Nationwide	Parkinson disease	2.40322	0.243136	4.42454
SSP126	2020s	heat	Nationwide	Neurodegenerative disease	2.80598	2.13694	3.52203
SSP126	2020s	heat	Nationwide	Dementia	2.78267	2.09362	3.52296
SSP126	2020s	heat	Nationwide	Alzheimer disease	3.1364	1.7379	4.49561
SSP126	2020s	heat	Nationwide	Non-Alzheimer dementias	2.7237	2.03329	3.4779
SSP126	2020s	heat	Nationwide	Parkinson disease	9.69797	1.43885	16.2627
SSP126	2030s	cold	Nationwide	Neurodegenerative disease	13.5837	11.0339	16.1312
SSP126	2030s	cold	Nationwide	Dementia	15.9266	13.2504	18.5818
SSP126	2030s	cold	Nationwide	Alzheimer disease	18.2579	10.4734	24.9476
SSP126	2030s	cold	Nationwide	Non-Alzheimer dementias	15.3778	12.4637	18.2587
SSP126	2030s	cold	Nationwide	Parkinson disease	2.26216	0.183325	4.19786
SSP126	2030s	heat	Nationwide	Neurodegenerative disease	3.39216	2.39015	4.67171
SSP126	2030s	heat	Nationwide	Dementia	3.37452	2.35025	4.6928
SSP126	2030s	heat	Nationwide	Alzheimer disease	3.79633	2.01667	5.78923
SSP126	2030s	heat	Nationwide	Non-Alzheimer dementias	3.30249	2.28259	4.60508
SSP126	2030s	heat	Nationwide	Parkinson disease	10.4042	1.94835	17.1477
SSP126	2040s	cold	Nationwide	Neurodegenerative disease	13.3854	10.8624	15.9211
SSP126	2040s	cold	Nationwide	Dementia	15.7047	13.0397	18.3631
SSP126	2040s	cold	Nationwide	Alzheimer disease	18.0028	10.2436	24.6693
SSP126	2040s	cold	Nationwide	Non-Alzheimer dementias	15.1599	12.2562	18.0454
SSP126	2040s	cold	Nationwide	Parkinson disease	2.1974	0.165919	4.07826
SSP126	2040s	heat	Nationwide	Neurodegenerative disease	3.67752	2.57459	5.17178
SSP126	2040s	heat	Nationwide	Dementia	3.66093	2.5403	5.19334
SSP126	2040s	heat	Nationwide	Alzheimer disease	4.11682	2.21772	6.29342
SSP126	2040s	heat	Nationwide	Non-Alzheimer dementias	3.58192	2.4629	5.10579
SSP126	2040s	heat	Nationwide	Parkinson disease	10.7744	2.20694	17.643
SSP126	2050s	cold	Nationwide	Neurodegenerative disease	13.1885	10.62	15.781
SSP126	2050s	cold	Nationwide	Dementia	15.4808	12.7701	18.2186
SSP126	2050s	cold	Nationwide	Alzheimer disease	17.7214	10.0518	24.4087
SSP126	2050s	cold	Nationwide	Non-Alzheimer dementias	14.9461	12.0129	17.8896
SSP126	2050s	cold	Nationwide	Parkinson disease	2.14084	0.145172	4.01831
SSP126	2050s	heat	Nationwide	Neurodegenerative disease	3.90851	2.59291	5.59032
SSP126	2050s	heat	Nationwide	Dementia	3.8967	2.55157	5.61825
SSP126	2050s	heat	Nationwide	Alzheimer disease	4.38898	2.21387	6.85719
SSP126	2050s	heat	Nationwide	Non-Alzheimer dementias	3.81018	2.46969	5.54329
SSP126	2050s	heat	Nationwide	Parkinson disease	11.0693	2.3112	18.1904
SSP126	2060s	cold	Nationwide	Neurodegenerative disease	13.1154	10.5398	15.7011
SSP126	2060s	cold	Nationwide	Dementia	15.3954	12.6847	18.1206
SSP126	2060s	cold	Nationwide	Alzheimer disease	17.6517	9.98279	24.3007
SSP126	2060s	cold	Nationwide	Non-Alzheimer dementias	14.8611	11.9336	17.7916
SSP126	2060s	cold	Nationwide	Parkinson disease	2.11474	0.11642	3.99619
SSP126	2060s	heat	Nationwide	Neurodegenerative disease	4.0607	2.8242	6.30714
SSP126	2060s	heat	Nationwide	Dementia	4.04628	2.77827	6.35698
SSP126	2060s	heat	Nationwide	Alzheimer disease	4.55858	2.37695	7.5528
SSP126	2060s	heat	Nationwide	Non-Alzheimer dementias	3.95605	2.68543	6.2529
SSP126	2060s	heat	Nationwide	Parkinson disease	11.2474	2.53462	18.308
SSP126	2070s	cold	Nationwide	Neurodegenerative disease	13.1146	10.5599	15.6658
SSP126	2070s	cold	Nationwide	Dementia	15.395	12.7053	18.0647
SSP126	2070s	cold	Nationwide	Alzheimer disease	17.6457	9.99935	24.2544
SSP126	2070s	cold	Nationwide	Non-Alzheimer dementias	14.8592	11.9472	17.7477
SSP126	2070s	cold	Nationwide	Parkinson disease	2.12011	0.143766	3.98357
SSP126	2070s	heat	Nationwide	Neurodegenerative disease	4.03701	2.81266	5.47264
SSP126	2070s	heat	Nationwide	Dementia	4.02546	2.76922	5.49285
SSP126	2070s	heat	Nationwide	Alzheimer disease	4.51202	2.40053	6.89423
SSP126	2070s	heat	Nationwide	Non-Alzheimer dementias	3.94033	2.67754	5.38641
SSP126	2070s	heat	Nationwide	Parkinson disease	11.2105	2.54719	18.2017
SSP126	2080s	cold	Nationwide	Neurodegenerative disease	13.1631	10.5296	15.8105
SSP126	2080s	cold	Nationwide	Dementia	15.4499	12.6625	18.2364
SSP126	2080s	cold	Nationwide	Alzheimer disease	17.7042	9.96814	24.4102
SSP126	2080s	cold	Nationwide	Non-Alzheimer dementias	14.9146	11.9242	17.9065
SSP126	2080s	cold	Nationwide	Parkinson disease	2.13761	0.148858	4.03378
SSP126	2080s	heat	Nationwide	Neurodegenerative disease	3.98754	2.63298	6.2315
SSP126	2080s	heat	Nationwide	Dementia	3.97657	2.59317	6.26276
SSP126	2080s	heat	Nationwide	Alzheimer disease	4.46782	2.3171	7.50319
SSP126	2080s	heat	Nationwide	Non-Alzheimer dementias	3.88778	2.49732	6.1339
SSP126	2080s	heat	Nationwide	Parkinson disease	11.1456	2.41253	18.4788
SSP126	2090s	cold	Nationwide	Neurodegenerative disease	13.0988	10.5509	15.6747
SSP126	2090s	cold	Nationwide	Dementia	15.3814	12.6858	18.0955
SSP126	2090s	cold	Nationwide	Alzheimer disease	17.6188	9.97593	24.2236
SSP126	2090s	cold	Nationwide	Non-Alzheimer dementias	14.8488	11.9333	17.7719
SSP126	2090s	cold	Nationwide	Parkinson disease	2.09933	0.104424	3.94921
SSP126	2090s	heat	Nationwide	Neurodegenerative disease	3.90019	2.68657	5.57137
SSP126	2090s	heat	Nationwide	Dementia	3.8834	2.63999	5.58553
SSP126	2090s	heat	Nationwide	Alzheimer disease	4.37416	2.21226	6.9519
SSP126	2090s	heat	Nationwide	Non-Alzheimer dementias	3.7979	2.55598	5.49129
SSP126	2090s	heat	Nationwide	Parkinson disease	11.0907	2.27373	18.2873
SSP245	2010s	cold	Nationwide	Neurodegenerative disease	14.7037	12.057	17.3236
SSP245	2010s	cold	Nationwide	Dementia	17.1954	14.4185	19.9338
SSP245	2010s	cold	Nationwide	Alzheimer disease	19.7757	11.5926	26.7713
SSP245	2010s	cold	Nationwide	Non-Alzheimer dementias	16.5974	13.5453	19.5897
SSP245	2010s	cold	Nationwide	Parkinson disease	2.60787	0.30989	4.72307
SSP245	2010s	heat	Nationwide	Neurodegenerative disease	2.13696	1.80069	2.4781
SSP245	2010s	heat	Nationwide	Dementia	2.11234	1.76302	2.46431
SSP245	2010s	heat	Nationwide	Alzheimer disease	2.3582	1.37621	3.23469
SSP245	2010s	heat	Nationwide	Non-Alzheimer dementias	2.07278	1.70103	2.44502
SSP245	2010s	heat	Nationwide	Parkinson disease	8.76116	0.667872	15.1418
SSP245	2020s	cold	Nationwide	Neurodegenerative disease	14.3002	11.626	16.9477
SSP245	2020s	cold	Nationwide	Dementia	16.7314	13.9195	19.4979
SSP245	2020s	cold	Nationwide	Alzheimer disease	19.2626	11.2295	26.193
SSP245	2020s	cold	Nationwide	Non-Alzheimer dementias	16.1453	13.0853	19.1528
SSP245	2020s	cold	Nationwide	Parkinson disease	2.51018	0.288203	4.55249
SSP245	2020s	heat	Nationwide	Neurodegenerative disease	2.70779	1.91002	3.65727
SSP245	2020s	heat	Nationwide	Dementia	2.68945	1.88022	3.66309
SSP245	2020s	heat	Nationwide	Alzheimer disease	3.01218	1.63938	4.59813
SSP245	2020s	heat	Nationwide	Non-Alzheimer dementias	2.63319	1.83165	3.59519
SSP245	2020s	heat	Nationwide	Parkinson disease	9.46093	1.20483	16.0239
SSP245	2030s	cold	Nationwide	Neurodegenerative disease	13.7442	11.1112	16.3409
SSP245	2030s	cold	Nationwide	Dementia	16.1049	13.347	18.8286
SSP245	2030s	cold	Nationwide	Alzheimer disease	18.483	10.626	25.25
SSP245	2030s	cold	Nationwide	Non-Alzheimer dementias	15.5472	12.5501	18.4958
SSP245	2030s	cold	Nationwide	Parkinson disease	2.3383	0.23347	4.29721
SSP245	2030s	heat	Nationwide	Neurodegenerative disease	3.3561	2.45886	4.78009
SSP245	2030s	heat	Nationwide	Dementia	3.34234	2.41809	4.79223
SSP245	2030s	heat	Nationwide	Alzheimer disease	3.73758	2.1184	5.63121
SSP245	2030s	heat	Nationwide	Non-Alzheimer dementias	3.2724	2.33271	4.73234
SSP245	2030s	heat	Nationwide	Parkinson disease	10.3138	1.9053	17.0218
SSP245	2040s	cold	Nationwide	Neurodegenerative disease	13.4381	10.8671	15.9848
SSP245	2040s	cold	Nationwide	Dementia	15.7513	13.0666	18.4131
SSP245	2040s	cold	Nationwide	Alzheimer disease	18.0863	10.3377	24.7524
SSP245	2040s	cold	Nationwide	Non-Alzheimer dementias	15.2034	12.2819	18.0887
SSP245	2040s	cold	Nationwide	Parkinson disease	2.26059	0.209472	4.15553
SSP245	2040s	heat	Nationwide	Neurodegenerative disease	3.79337	2.87646	5.06396
SSP245	2040s	heat	Nationwide	Dementia	3.78409	2.83788	5.10751
SSP245	2040s	heat	Nationwide	Alzheimer disease	4.21134	2.39587	6.09214
SSP245	2040s	heat	Nationwide	Non-Alzheimer dementias	3.70841	2.74797	5.06599
SSP245	2040s	heat	Nationwide	Parkinson disease	10.8661	2.38634	17.6276
SSP245	2050s	cold	Nationwide	Neurodegenerative disease	12.8975	10.4072	15.3898
SSP245	2050s	cold	Nationwide	Dementia	15.1464	12.5335	17.7721
SSP245	2050s	cold	Nationwide	Alzheimer disease	17.3454	9.76685	23.848
SSP245	2050s	cold	Nationwide	Non-Alzheimer dementias	14.6211	11.7807	17.4443
SSP245	2050s	cold	Nationwide	Parkinson disease	2.08448	0.166474	3.89521
SSP245	2050s	heat	Nationwide	Neurodegenerative disease	4.33765	3.27681	6.08808
SSP245	2050s	heat	Nationwide	Dementia	4.33426	3.24199	6.1223
SSP245	2050s	heat	Nationwide	Alzheimer disease	4.81756	2.77865	7.33797
SSP245	2050s	heat	Nationwide	Non-Alzheimer dementias	4.2473	3.13381	6.04096
SSP245	2050s	heat	Nationwide	Parkinson disease	11.578	2.91917	18.6168
SSP245	2060s	cold	Nationwide	Neurodegenerative disease	12.6847	10.2038	15.1649
SSP245	2060s	cold	Nationwide	Dementia	14.8992	12.2774	17.5053
SSP245	2060s	cold	Nationwide	Alzheimer disease	17.0884	9.6582	23.5762
SSP245	2060s	cold	Nationwide	Non-Alzheimer dementias	14.3782	11.5403	17.1954
SSP245	2060s	cold	Nationwide	Parkinson disease	2.03842	0.139018	3.80049
SSP245	2060s	heat	Nationwide	Neurodegenerative disease	4.92708	3.60471	6.42345
SSP245	2060s	heat	Nationwide	Dementia	4.9306	3.56358	6.4661
SSP245	2060s	heat	Nationwide	Alzheimer disease	5.47061	3.1754	7.88769
SSP245	2060s	heat	Nationwide	Non-Alzheimer dementias	4.83258	3.44919	6.39281
SSP245	2060s	heat	Nationwide	Parkinson disease	12.2274	3.53865	19.1943
SSP245	2070s	cold	Nationwide	Neurodegenerative disease	12.4665	10.0546	14.8458
SSP245	2070s	cold	Nationwide	Dementia	14.6514	12.1264	17.1472
SSP245	2070s	cold	Nationwide	Alzheimer disease	16.785	9.39643	23.104
SSP245	2070s	cold	Nationwide	Non-Alzheimer dementias	14.1416	11.388	16.8533
SSP245	2070s	cold	Nationwide	Parkinson disease	1.97359	0.114688	3.69938
SSP245	2070s	heat	Nationwide	Neurodegenerative disease	5.32879	3.84632	7.50829
SSP245	2070s	heat	Nationwide	Dementia	5.34121	3.80949	7.57134
SSP245	2070s	heat	Nationwide	Alzheimer disease	5.92162	3.34353	8.96492
SSP245	2070s	heat	Nationwide	Non-Alzheimer dementias	5.23324	3.67587	7.47328
SSP245	2070s	heat	Nationwide	Parkinson disease	12.6673	3.76243	19.8739
SSP245	2080s	cold	Nationwide	Neurodegenerative disease	12.19	9.79587	14.5847
SSP245	2080s	cold	Nationwide	Dementia	14.3428	11.8089	16.8669
SSP245	2080s	cold	Nationwide	Alzheimer disease	16.3838	9.07004	22.7029
SSP245	2080s	cold	Nationwide	Non-Alzheimer dementias	13.8472	11.1024	16.5699
SSP245	2080s	cold	Nationwide	Parkinson disease	1.88233	0.102213	3.54211
SSP245	2080s	heat	Nationwide	Neurodegenerative disease	5.63019	4.32018	8.06455
SSP245	2080s	heat	Nationwide	Dementia	5.64025	4.28789	8.11496
SSP245	2080s	heat	Nationwide	Alzheimer disease	6.23753	3.63188	9.51918
SSP245	2080s	heat	Nationwide	Non-Alzheimer dementias	5.53238	4.15411	8.00776
SSP245	2080s	heat	Nationwide	Parkinson disease	13.0835	4.15404	20.3943
SSP245	2090s	cold	Nationwide	Neurodegenerative disease	12.0935	9.70078	14.4555
SSP245	2090s	cold	Nationwide	Dementia	14.2277	11.6993	16.7053
SSP245	2090s	cold	Nationwide	Alzheimer disease	16.2818	9.03954	22.5
SSP245	2090s	cold	Nationwide	Non-Alzheimer dementias	13.7312	10.9854	16.4081
SSP245	2090s	cold	Nationwide	Parkinson disease	1.87149	0.0861752	3.52329
SSP245	2090s	heat	Nationwide	Neurodegenerative disease	5.9996	4.27727	8.43427
SSP245	2090s	heat	Nationwide	Dementia	6.01853	4.23978	8.5091
SSP245	2090s	heat	Nationwide	Alzheimer disease	6.62752	3.75447	10.0866
SSP245	2090s	heat	Nationwide	Non-Alzheimer dementias	5.90805	4.10002	8.39306
SSP245	2090s	heat	Nationwide	Parkinson disease	13.452	4.47352	20.9318
SSP585	2010s	cold	Nationwide	Neurodegenerative disease	14.7891	12.1359	17.4005
SSP585	2010s	cold	Nationwide	Dementia	17.291	14.5098	20.013
SSP585	2010s	cold	Nationwide	Alzheimer disease	19.8913	11.6979	26.8875
SSP585	2010s	cold	Nationwide	Non-Alzheimer dementias	16.6896	13.6374	19.6643
SSP585	2010s	cold	Nationwide	Parkinson disease	2.63479	0.326355	4.76032
SSP585	2010s	heat	Nationwide	Neurodegenerative disease	2.07135	1.71631	2.44487
SSP585	2010s	heat	Nationwide	Dementia	2.04557	1.67877	2.4316
SSP585	2010s	heat	Nationwide	Alzheimer disease	2.28425	1.30717	3.16825
SSP585	2010s	heat	Nationwide	Non-Alzheimer dementias	2.0074	1.6212	2.40939
SSP585	2010s	heat	Nationwide	Parkinson disease	8.67224	0.601523	15.0492
SSP585	2020s	cold	Nationwide	Neurodegenerative disease	13.99	11.3567	16.6237
SSP585	2020s	cold	Nationwide	Dementia	16.3855	13.6015	19.1506
SSP585	2020s	cold	Nationwide	Alzheimer disease	18.8058	10.846	25.6776
SSP585	2020s	cold	Nationwide	Non-Alzheimer dementias	15.8197	12.7964	18.7983
SSP585	2020s	cold	Nationwide	Parkinson disease	2.39393	0.240525	4.38955
SSP585	2020s	heat	Nationwide	Neurodegenerative disease	2.8682	2.09537	3.80725
SSP585	2020s	heat	Nationwide	Dementia	2.84577	2.06033	3.8048
SSP585	2020s	heat	Nationwide	Alzheimer disease	3.18689	1.74479	4.66621
SSP585	2020s	heat	Nationwide	Non-Alzheimer dementias	2.78646	1.9967	3.74364
SSP585	2020s	heat	Nationwide	Parkinson disease	9.76634	1.46921	16.388
SSP585	2030s	cold	Nationwide	Neurodegenerative disease	13.4912	10.8731	16.0666
SSP585	2030s	cold	Nationwide	Dementia	15.8227	13.0644	18.5225
SSP585	2030s	cold	Nationwide	Alzheimer disease	18.1143	10.305	24.8541
SSP585	2030s	cold	Nationwide	Non-Alzheimer dementias	15.2796	12.3024	18.194
SSP585	2030s	cold	Nationwide	Parkinson disease	2.24735	0.201528	4.1629
SSP585	2030s	heat	Nationwide	Neurodegenerative disease	3.53006	2.64584	4.6479
SSP585	2030s	heat	Nationwide	Dementia	3.51369	2.60793	4.66405
SSP585	2030s	heat	Nationwide	Alzheimer disease	3.93053	2.19979	5.76975
SSP585	2030s	heat	Nationwide	Non-Alzheimer dementias	3.44152	2.52501	4.60148
SSP585	2030s	heat	Nationwide	Parkinson disease	10.6019	2.15964	17.3528
SSP585	2040s	cold	Nationwide	Neurodegenerative disease	12.9494	10.4312	15.4624
SSP585	2040s	cold	Nationwide	Dementia	15.2038	12.5478	17.8439
SSP585	2040s	cold	Nationwide	Alzheimer disease	17.413	9.81308	23.9701
SSP585	2040s	cold	Nationwide	Non-Alzheimer dementias	14.6786	11.7993	17.5295
SSP585	2040s	cold	Nationwide	Parkinson disease	2.08927	0.154582	3.92731
SSP585	2040s	heat	Nationwide	Neurodegenerative disease	4.46835	3.3802	6.15405
SSP585	2040s	heat	Nationwide	Dementia	4.46533	3.35224	6.2033
SSP585	2040s	heat	Nationwide	Alzheimer disease	4.94828	2.88435	7.48057
SSP585	2040s	heat	Nationwide	Non-Alzheimer dementias	4.37828	3.25562	6.10941
SSP585	2040s	heat	Nationwide	Parkinson disease	11.6825	3.09524	18.6806
SSP585	2050s	cold	Nationwide	Neurodegenerative disease	12.3371	9.89603	14.7556
SSP585	2050s	cold	Nationwide	Dementia	14.5098	11.946	17.0485
SSP585	2050s	cold	Nationwide	Alzheimer disease	16.5722	9.21121	22.9353
SSP585	2050s	cold	Nationwide	Non-Alzheimer dementias	14.0113	11.2406	16.7582
SSP585	2050s	cold	Nationwide	Parkinson disease	1.92162	0.112686	3.60638
SSP585	2050s	heat	Nationwide	Neurodegenerative disease	5.41163	4.13824	7.20353
SSP585	2050s	heat	Nationwide	Dementia	5.4223	4.10571	7.27397
SSP585	2050s	heat	Nationwide	Alzheimer disease	5.95711	3.54651	8.6398
SSP585	2050s	heat	Nationwide	Non-Alzheimer dementias	5.32575	3.97679	7.2043
SSP585	2050s	heat	Nationwide	Parkinson disease	12.794	4.06209	19.8491
SSP585	2060s	cold	Nationwide	Neurodegenerative disease	11.7515	9.39798	14.08
SSP585	2060s	cold	Nationwide	Dementia	13.8469	11.3731	16.2969
SSP585	2060s	cold	Nationwide	Alzheimer disease	15.8027	8.63363	22.0317
SSP585	2060s	cold	Nationwide	Non-Alzheimer dementias	13.3688	10.6887	16.0217
SSP585	2060s	cold	Nationwide	Parkinson disease	1.75078	0.0608106	3.35314
SSP585	2060s	heat	Nationwide	Neurodegenerative disease	6.80065	5.25043	9.08915
SSP585	2060s	heat	Nationwide	Dementia	6.83252	5.22025	9.2053
SSP585	2060s	heat	Nationwide	Alzheimer disease	7.4913	4.55507	10.9165
SSP585	2060s	heat	Nationwide	Non-Alzheimer dementias	6.71262	5.04576	9.12796
SSP585	2060s	heat	Nationwide	Parkinson disease	14.281	5.38746	21.5976
SSP585	2070s	cold	Nationwide	Neurodegenerative disease	11.132	8.90012	13.3472
SSP585	2070s	cold	Nationwide	Dementia	13.14	10.79	15.4647
SSP585	2070s	cold	Nationwide	Alzheimer disease	14.9624	8.01139	20.9312
SSP585	2070s	cold	Nationwide	Non-Alzheimer dementias	12.6884	10.1214	15.211
SSP585	2070s	cold	Nationwide	Parkinson disease	1.5942	0.0443063	3.06062
SSP585	2070s	heat	Nationwide	Neurodegenerative disease	8.07708	6.16548	10.9784
SSP585	2070s	heat	Nationwide	Dementia	8.12822	6.15486	11.1295
SSP585	2070s	heat	Nationwide	Alzheimer disease	8.86693	5.4729	12.7817
SSP585	2070s	heat	Nationwide	Non-Alzheimer dementias	7.99065	5.96054	11.0568
SSP585	2070s	heat	Nationwide	Parkinson disease	15.6957	6.59059	23.2766
SSP585	2080s	cold	Nationwide	Neurodegenerative disease	10.4986	8.29957	12.7259
SSP585	2080s	cold	Nationwide	Dementia	12.4188	10.0861	14.7758
SSP585	2080s	cold	Nationwide	Alzheimer disease	14.1081	7.36214	20.0173
SSP585	2080s	cold	Nationwide	Non-Alzheimer dementias	11.99	9.46881	14.5243
SSP585	2080s	cold	Nationwide	Parkinson disease	1.43743	-0.00245028	2.80141
SSP585	2080s	heat	Nationwide	Neurodegenerative disease	9.88278	7.04211	14.1059
SSP585	2080s	heat	Nationwide	Dementia	9.96506	7.04771	14.3279
SSP585	2080s	heat	Nationwide	Alzheimer disease	10.7768	6.47183	15.8493
SSP585	2080s	heat	Nationwide	Non-Alzheimer dementias	9.81654	6.85769	14.2632
SSP585	2080s	heat	Nationwide	Parkinson disease	17.5473	8.10162	25.677
SSP585	2090s	cold	Nationwide	Neurodegenerative disease	9.83128	7.71912	11.9715
SSP585	2090s	cold	Nationwide	Dementia	11.6583	9.42996	13.9176
SSP585	2090s	cold	Nationwide	Alzheimer disease	13.2132	6.69173	18.9122
SSP585	2090s	cold	Nationwide	Non-Alzheimer dementias	11.2555	8.8429	13.681
SSP585	2090s	cold	Nationwide	Parkinson disease	1.26444	-0.0501647	2.52668
SSP585	2090s	heat	Nationwide	Neurodegenerative disease	11.7002	8.88852	16.2921
SSP585	2090s	heat	Nationwide	Dementia	11.8171	8.92147	16.5272
SSP585	2090s	heat	Nationwide	Alzheimer disease	12.7209	8.08051	18.2864
SSP585	2090s	heat	Nationwide	Non-Alzheimer dementias	11.6477	8.68562	16.4408
SSP585	2090s	heat	Nationwide	Parkinson disease	19.3973	9.89427	27.794

## Sheet: Figure 4
Figure 4. Differences in the projected national fraction of neurodegenerative disease death associated with non-optimum temperatures in 2010–2090 compared with 1980–2009 under three climate change scenarios (SSP126, SSP245 and SSP585). Source data are provided as a Source Data file.
SSP	time	season	region	disease	change	change_ci.l	change_ci.u
SSP126	2010s	cold	Nationwide	Neurodegenerative disease	-0.749874	-1.39912	-0.207796
SSP126	2010s	cold	Nationwide	Dementia	-0.842587	-1.5461	-0.248346
SSP126	2010s	cold	Nationwide	Alzheimer disease	-1.09294	-2.01667	-0.312983
SSP126	2010s	cold	Nationwide	Non-Alzheimer dementias	-0.798507	-1.49099	-0.223787
SSP126	2010s	cold	Nationwide	Parkinson disease	-0.239781	-0.672764	0.128832
SSP126	2010s	heat	Nationwide	Neurodegenerative disease	0.581771	-0.129547	1.06912
SSP126	2010s	heat	Nationwide	Dementia	0.577604	-0.13908	1.07418
SSP126	2010s	heat	Nationwide	Alzheimer disease	0.669922	-0.170854	1.30947
SSP126	2010s	heat	Nationwide	Non-Alzheimer dementias	0.561516	-0.133886	1.05672
SSP126	2010s	heat	Nationwide	Parkinson disease	0.955368	0.0552579	1.63618
SSP126	2010s	tot	Nationwide	Neurodegenerative disease	-0.168103	-0.830388	0.354202
SSP126	2010s	tot	Nationwide	Dementia	-0.264983	-0.966789	0.266934
SSP126	2010s	tot	Nationwide	Alzheimer disease	-0.423023	-1.37504	0.403336
SSP126	2010s	tot	Nationwide	Non-Alzheimer dementias	-0.236992	-0.925199	0.260929
SSP126	2010s	tot	Nationwide	Parkinson disease	0.715587	-0.0206326	1.36149
SSP126	2020s	cold	Nationwide	Neurodegenerative disease	-1.51401	-2.13555	-0.828115
SSP126	2020s	cold	Nationwide	Dementia	-1.70654	-2.38817	-0.958396
SSP126	2020s	cold	Nationwide	Alzheimer disease	-2.17002	-3.22807	-1.08549
SSP126	2020s	cold	Nationwide	Non-Alzheimer dementias	-1.62346	-2.29743	-0.897861
SSP126	2020s	cold	Nationwide	Parkinson disease	-0.473723	-0.953649	0.0110005
SSP126	2020s	heat	Nationwide	Neurodegenerative disease	1.2926	0.583535	2.03014
SSP126	2020s	heat	Nationwide	Dementia	1.28931	0.574054	2.0424
SSP126	2020s	heat	Nationwide	Alzheimer disease	1.50281	0.609544	2.53493
SSP126	2020s	heat	Nationwide	Non-Alzheimer dementias	1.2518	0.551713	1.99652
SSP126	2020s	heat	Nationwide	Parkinson disease	1.96991	0.98683	2.93779
SSP126	2020s	tot	Nationwide	Neurodegenerative disease	-0.221417	-0.885575	0.478945
SSP126	2020s	tot	Nationwide	Dementia	-0.41723	-1.13331	0.291539
SSP126	2020s	tot	Nationwide	Alzheimer disease	-0.667218	-1.84229	0.446176
SSP126	2020s	tot	Nationwide	Non-Alzheimer dementias	-0.371663	-1.0726	0.332018
SSP126	2020s	tot	Nationwide	Parkinson disease	1.49619	0.529295	2.53135
SSP126	2030s	cold	Nationwide	Neurodegenerative disease	-1.95715	-2.83099	-1.17485
SSP126	2030s	cold	Nationwide	Dementia	-2.2077	-3.16849	-1.31964
SSP126	2030s	cold	Nationwide	Alzheimer disease	-2.75312	-4.16352	-1.46705
SSP126	2030s	cold	Nationwide	Non-Alzheimer dementias	-2.10735	-3.04886	-1.25263
SSP126	2030s	cold	Nationwide	Parkinson disease	-0.614786	-1.19431	-0.0948716
SSP126	2030s	heat	Nationwide	Neurodegenerative disease	1.87878	1.07271	2.98066
SSP126	2030s	heat	Nationwide	Dementia	1.88115	1.07136	3.00475
SSP126	2030s	heat	Nationwide	Alzheimer disease	2.16273	1.0954	3.68109
SSP126	2030s	heat	Nationwide	Non-Alzheimer dementias	1.83058	1.03158	2.93439
SSP126	2030s	heat	Nationwide	Parkinson disease	2.67618	1.32303	4.16152
SSP126	2030s	tot	Nationwide	Neurodegenerative disease	-0.0783719	-0.794109	0.798804
SSP126	2030s	tot	Nationwide	Dementia	-0.326545	-1.09374	0.555635
SSP126	2030s	tot	Nationwide	Alzheimer disease	-0.590388	-1.97819	0.86335
SSP126	2030s	tot	Nationwide	Non-Alzheimer dementias	-0.276767	-1.04975	0.602497
SSP126	2030s	tot	Nationwide	Parkinson disease	2.06139	0.576932	3.53627
SSP126	2040s	cold	Nationwide	Neurodegenerative disease	-2.15547	-3.11788	-1.56019
SSP126	2040s	cold	Nationwide	Dementia	-2.42963	-3.49399	-1.76029
SSP126	2040s	cold	Nationwide	Alzheimer disease	-3.00826	-4.5962	-1.90356
SSP126	2040s	cold	Nationwide	Non-Alzheimer dementias	-2.32528	-3.37559	-1.65302
SSP126	2040s	cold	Nationwide	Parkinson disease	-0.679538	-1.27292	-0.137505
SSP126	2040s	heat	Nationwide	Neurodegenerative disease	2.16413	1.11251	3.57238
SSP126	2040s	heat	Nationwide	Dementia	2.16756	1.09923	3.60369
SSP126	2040s	heat	Nationwide	Alzheimer disease	2.48322	1.18925	4.26736
SSP126	2040s	heat	Nationwide	Non-Alzheimer dementias	2.11001	1.03655	3.53113
SSP126	2040s	heat	Nationwide	Parkinson disease	3.04635	1.56707	4.87199
SSP126	2040s	tot	Nationwide	Neurodegenerative disease	0.00865978	-0.923002	0.948736
SSP126	2040s	tot	Nationwide	Dementia	-0.26207	-1.18991	0.687717
SSP126	2040s	tot	Nationwide	Alzheimer disease	-0.525037	-2.01037	1.08463
SSP126	2040s	tot	Nationwide	Non-Alzheimer dementias	-0.215268	-1.14149	0.730522
SSP126	2040s	tot	Nationwide	Parkinson disease	2.36681	0.743241	4.16746
SSP126	2050s	cold	Nationwide	Neurodegenerative disease	-2.3524	-3.42513	-1.53065
SSP126	2050s	cold	Nationwide	Dementia	-2.65353	-3.86249	-1.73753
SSP126	2050s	cold	Nationwide	Alzheimer disease	-3.28964	-4.98514	-1.87621
SSP126	2050s	cold	Nationwide	Non-Alzheimer dementias	-2.53905	-3.7303	-1.65032
SSP126	2050s	cold	Nationwide	Parkinson disease	-0.736098	-1.36065	-0.157708
SSP126	2050s	heat	Nationwide	Neurodegenerative disease	2.39512	1.01928	3.98249
SSP126	2050s	heat	Nationwide	Dementia	2.40333	1.00439	4.02446
SSP126	2050s	heat	Nationwide	Alzheimer disease	2.75538	0.968605	4.83337
SSP126	2050s	heat	Nationwide	Non-Alzheimer dementias	2.33826	0.970037	3.96279
SSP126	2050s	heat	Nationwide	Parkinson disease	3.34119	1.50802	5.53461
SSP126	2050s	tot	Nationwide	Neurodegenerative disease	0.0427197	-1.04538	1.28963
SSP126	2050s	tot	Nationwide	Dementia	-0.250199	-1.34174	0.985704
SSP126	2050s	tot	Nationwide	Alzheimer disease	-0.534261	-2.24182	1.43381
SSP126	2050s	tot	Nationwide	Non-Alzheimer dementias	-0.200781	-1.28209	1.03402
SSP126	2050s	tot	Nationwide	Parkinson disease	2.60509	0.769304	4.89857
SSP126	2060s	cold	Nationwide	Neurodegenerative disease	-2.42544	-3.47729	-1.48429
SSP126	2060s	cold	Nationwide	Dementia	-2.73896	-3.89198	-1.69908
SSP126	2060s	cold	Nationwide	Alzheimer disease	-3.35936	-5.02775	-1.78125
SSP126	2060s	cold	Nationwide	Non-Alzheimer dementias	-2.62402	-3.75518	-1.61871
SSP126	2060s	cold	Nationwide	Parkinson disease	-0.762197	-1.42432	-0.161041
SSP126	2060s	heat	Nationwide	Neurodegenerative disease	2.54731	1.30644	4.43328
SSP126	2060s	heat	Nationwide	Dementia	2.55291	1.28467	4.49612
SSP126	2060s	heat	Nationwide	Alzheimer disease	2.92497	1.29028	5.24142
SSP126	2060s	heat	Nationwide	Non-Alzheimer dementias	2.48413	1.22383	4.4099
SSP126	2060s	heat	Nationwide	Parkinson disease	3.51931	1.94339	5.55281
SSP126	2060s	tot	Nationwide	Neurodegenerative disease	0.121883	-1.03698	1.58443
SSP126	2060s	tot	Nationwide	Dementia	-0.186045	-1.3678	1.29609
SSP126	2060s	tot	Nationwide	Alzheimer disease	-0.434383	-2.31477	1.61862
SSP126	2060s	tot	Nationwide	Non-Alzheimer dementias	-0.139884	-1.3237	1.3471
SSP126	2060s	tot	Nationwide	Parkinson disease	2.75711	1.10378	4.79244
SSP126	2070s	cold	Nationwide	Neurodegenerative disease	-2.42629	-3.32902	-1.56509
SSP126	2070s	cold	Nationwide	Dementia	-2.73934	-3.74937	-1.77831
SSP126	2070s	cold	Nationwide	Alzheimer disease	-3.36531	-4.82405	-1.91055
SSP126	2070s	cold	Nationwide	Non-Alzheimer dementias	-2.62591	-3.62915	-1.69487
SSP126	2070s	cold	Nationwide	Parkinson disease	-0.756825	-1.37095	-0.153985
SSP126	2070s	heat	Nationwide	Neurodegenerative disease	2.52362	1.38272	3.74812
SSP126	2070s	heat	Nationwide	Dementia	2.53208	1.37887	3.76433
SSP126	2070s	heat	Nationwide	Alzheimer disease	2.87842	1.31034	4.6892
SSP126	2070s	heat	Nationwide	Non-Alzheimer dementias	2.46841	1.3448	3.66895
SSP126	2070s	heat	Nationwide	Parkinson disease	3.4824	1.89396	5.33731
SSP126	2070s	tot	Nationwide	Neurodegenerative disease	0.097343	-1.12187	1.0764
SSP126	2070s	tot	Nationwide	Dementia	-0.20725	-1.49562	0.755011
SSP126	2070s	tot	Nationwide	Alzheimer disease	-0.486878	-2.31028	1.30257
SSP126	2070s	tot	Nationwide	Non-Alzheimer dementias	-0.157491	-1.43965	0.812687
SSP126	2070s	tot	Nationwide	Parkinson disease	2.72556	1.09211	4.68111
SSP126	2080s	cold	Nationwide	Neurodegenerative disease	-2.37783	-3.82044	-1.41759
SSP126	2080s	cold	Nationwide	Dementia	-2.68445	-4.29727	-1.61304
SSP126	2080s	cold	Nationwide	Alzheimer disease	-3.30682	-5.48851	-1.76054
SSP126	2080s	cold	Nationwide	Non-Alzheimer dementias	-2.57055	-4.15222	-1.53307
SSP126	2080s	cold	Nationwide	Parkinson disease	-0.739331	-1.47362	-0.136944
SSP126	2080s	heat	Nationwide	Neurodegenerative disease	2.47415	1.0923	4.63054
SSP126	2080s	heat	Nationwide	Dementia	2.4832	1.07516	4.67398
SSP126	2080s	heat	Nationwide	Alzheimer disease	2.83422	1.15707	5.57271
SSP126	2080s	heat	Nationwide	Non-Alzheimer dementias	2.41586	1.01938	4.56208
SSP126	2080s	heat	Nationwide	Parkinson disease	3.41755	1.62544	6.20154
SSP126	2080s	tot	Nationwide	Neurodegenerative disease	0.0963294	-1.14464	1.09057
SSP126	2080s	tot	Nationwide	Dementia	-0.201247	-1.45669	0.728648
SSP126	2080s	tot	Nationwide	Alzheimer disease	-0.472599	-2.32292	1.1993
SSP126	2080s	tot	Nationwide	Non-Alzheimer dementias	-0.154677	-1.39898	0.799906
SSP126	2080s	tot	Nationwide	Parkinson disease	2.67822	0.919952	5.22928
SSP126	2090s	cold	Nationwide	Neurodegenerative disease	-2.4421	-3.59707	-1.51929
SSP126	2090s	cold	Nationwide	Dementia	-2.75295	-4.04735	-1.72213
SSP126	2090s	cold	Nationwide	Alzheimer disease	-3.39224	-5.31441	-1.83729
SSP126	2090s	cold	Nationwide	Non-Alzheimer dementias	-2.63637	-3.9116	-1.639
SSP126	2090s	cold	Nationwide	Parkinson disease	-0.777592	-1.46703	-0.152555
SSP126	2090s	heat	Nationwide	Neurodegenerative disease	2.38681	1.09767	4.0332
SSP126	2090s	heat	Nationwide	Dementia	2.39003	1.08322	4.0582
SSP126	2090s	heat	Nationwide	Alzheimer disease	2.74056	1.0152	5.05936
SSP126	2090s	heat	Nationwide	Non-Alzheimer dementias	2.32599	1.06168	3.96671
SSP126	2090s	heat	Nationwide	Parkinson disease	3.36266	1.62172	5.76699
SSP126	2090s	tot	Nationwide	Neurodegenerative disease	-0.0552917	-1.29004	1.04962
SSP126	2090s	tot	Nationwide	Dementia	-0.362914	-1.66812	0.701085
SSP126	2090s	tot	Nationwide	Alzheimer disease	-0.651671	-2.59149	1.23668
SSP126	2090s	tot	Nationwide	Non-Alzheimer dementias	-0.310373	-1.60618	0.749196
SSP126	2090s	tot	Nationwide	Parkinson disease	2.58505	0.847774	5.01385
SSP245	2010s	cold	Nationwide	Neurodegenerative disease	-0.693572	-1.42611	-0.178904
SSP245	2010s	cold	Nationwide	Dementia	-0.776164	-1.56973	-0.201909
SSP245	2010s	cold	Nationwide	Alzheimer disease	-0.958674	-2.00281	-0.24856
SSP245	2010s	cold	Nationwide	Non-Alzheimer dementias	-0.742048	-1.52226	-0.184158
SSP245	2010s	cold	Nationwide	Parkinson disease	-0.245391	-0.69271	0.0259367
SSP245	2010s	heat	Nationwide	Neurodegenerative disease	0.425569	-0.0793984	0.901173
SSP245	2010s	heat	Nationwide	Dementia	0.423164	-0.0829086	0.908111
SSP245	2010s	heat	Nationwide	Alzheimer disease	0.465187	-0.151057	1.05131
SSP245	2010s	heat	Nationwide	Non-Alzheimer dementias	0.417006	-0.0708615	0.898499
SSP245	2010s	heat	Nationwide	Parkinson disease	0.727281	0.0518786	1.40339
SSP245	2010s	tot	Nationwide	Neurodegenerative disease	-0.268006	-0.973519	0.26257
SSP245	2010s	tot	Nationwide	Dementia	-0.353002	-1.11658	0.209229
SSP245	2010s	tot	Nationwide	Alzheimer disease	-0.493488	-1.51088	0.292753
SSP245	2010s	tot	Nationwide	Non-Alzheimer dementias	-0.325044	-1.07536	0.214494
SSP245	2010s	tot	Nationwide	Parkinson disease	0.48189	-0.0947148	1.133
SSP245	2020s	cold	Nationwide	Neurodegenerative disease	-1.09705	-1.7443	-0.462326
SSP245	2020s	cold	Nationwide	Dementia	-1.24016	-1.97721	-0.537552
SSP245	2020s	cold	Nationwide	Alzheimer disease	-1.47176	-2.44042	-0.557294
SSP245	2020s	cold	Nationwide	Non-Alzheimer dementias	-1.19418	-1.92303	-0.518646
SSP245	2020s	cold	Nationwide	Parkinson disease	-0.343084	-0.714769	0.015052
SSP245	2020s	heat	Nationwide	Neurodegenerative disease	0.996395	0.106855	1.83941
SSP245	2020s	heat	Nationwide	Dementia	1.00027	0.104123	1.85743
SSP245	2020s	heat	Nationwide	Alzheimer disease	1.11917	0.0955221	2.32385
SSP245	2020s	heat	Nationwide	Non-Alzheimer dementias	0.977416	0.105746	1.80254
SSP245	2020s	heat	Nationwide	Parkinson disease	1.42705	0.256786	2.60883
SSP245	2020s	tot	Nationwide	Neurodegenerative disease	-0.100651	-0.733977	0.540245
SSP245	2020s	tot	Nationwide	Dementia	-0.239891	-0.834399	0.431234
SSP245	2020s	tot	Nationwide	Alzheimer disease	-0.352591	-1.17761	0.647523
SSP245	2020s	tot	Nationwide	Non-Alzheimer dementias	-0.216766	-0.813166	0.445484
SSP245	2020s	tot	Nationwide	Parkinson disease	1.08397	-0.130313	2.26499
SSP245	2030s	cold	Nationwide	Neurodegenerative disease	-1.65299	-2.3155	-0.952969
SSP245	2030s	cold	Nationwide	Dementia	-1.86661	-2.61994	-1.08012
SSP245	2030s	cold	Nationwide	Alzheimer disease	-2.25131	-3.34165	-1.20208
SSP245	2030s	cold	Nationwide	Non-Alzheimer dementias	-1.79227	-2.54268	-1.02759
SSP245	2030s	cold	Nationwide	Parkinson disease	-0.514964	-0.953536	-0.0791809
SSP245	2030s	heat	Nationwide	Neurodegenerative disease	1.6447	0.687658	3.00857
SSP245	2030s	heat	Nationwide	Dementia	1.65315	0.675384	3.03105
SSP245	2030s	heat	Nationwide	Alzheimer disease	1.84457	0.750099	3.51507
SSP245	2030s	heat	Nationwide	Non-Alzheimer dementias	1.61662	0.643986	2.98887
SSP245	2030s	heat	Nationwide	Parkinson disease	2.27997	1.06741	4.0217
SSP245	2030s	tot	Nationwide	Neurodegenerative disease	-0.00828797	-0.667146	0.892367
SSP245	2030s	tot	Nationwide	Dementia	-0.213452	-0.83662	0.62227
SSP245	2030s	tot	Nationwide	Alzheimer disease	-0.40674	-1.38444	0.802823
SSP245	2030s	tot	Nationwide	Non-Alzheimer dementias	-0.17565	-0.807411	0.676531
SSP245	2030s	tot	Nationwide	Parkinson disease	1.765	0.513026	3.54761
SSP245	2040s	cold	Nationwide	Neurodegenerative disease	-1.95917	-2.83333	-1.2092
SSP245	2040s	cold	Nationwide	Dementia	-2.22026	-3.17553	-1.35887
SSP245	2040s	cold	Nationwide	Alzheimer disease	-2.64808	-4.00128	-1.49622
SSP245	2040s	cold	Nationwide	Non-Alzheimer dementias	-2.13603	-3.08393	-1.29707
SSP245	2040s	cold	Nationwide	Parkinson disease	-0.592673	-1.17352	-0.0989618
SSP245	2040s	heat	Nationwide	Neurodegenerative disease	2.08197	1.17918	3.33176
SSP245	2040s	heat	Nationwide	Dementia	2.09491	1.17933	3.38213
SSP245	2040s	heat	Nationwide	Alzheimer disease	2.31832	1.15389	3.9279
SSP245	2040s	heat	Nationwide	Non-Alzheimer dementias	2.05263	1.13913	3.35261
SSP245	2040s	heat	Nationwide	Parkinson disease	2.83221	1.47849	4.32305
SSP245	2040s	tot	Nationwide	Neurodegenerative disease	0.122802	-0.459748	1.02324
SSP245	2040s	tot	Nationwide	Dementia	-0.125346	-0.753099	0.753476
SSP245	2040s	tot	Nationwide	Alzheimer disease	-0.329764	-1.52885	0.898405
SSP245	2040s	tot	Nationwide	Non-Alzheimer dementias	-0.0833962	-0.735686	0.839855
SSP245	2040s	tot	Nationwide	Parkinson disease	2.23954	0.892421	3.71321
SSP245	2050s	cold	Nationwide	Neurodegenerative disease	-2.49973	-3.57848	-1.54617
SSP245	2050s	cold	Nationwide	Dementia	-2.82516	-4.03852	-1.77557
SSP245	2050s	cold	Nationwide	Alzheimer disease	-3.38893	-5.06131	-1.88229
SSP245	2050s	cold	Nationwide	Non-Alzheimer dementias	-2.71839	-3.91868	-1.69713
SSP245	2050s	cold	Nationwide	Parkinson disease	-0.768766	-1.43137	-0.126142
SSP245	2050s	heat	Nationwide	Neurodegenerative disease	2.62625	1.52763	4.4042
SSP245	2050s	heat	Nationwide	Dementia	2.64507	1.53346	4.45028
SSP245	2050s	heat	Nationwide	Alzheimer disease	2.92454	1.45907	5.22572
SSP245	2050s	heat	Nationwide	Non-Alzheimer dementias	2.59152	1.4914	4.37968
SSP245	2050s	heat	Nationwide	Parkinson disease	3.54417	2.01092	5.88183
SSP245	2050s	tot	Nationwide	Neurodegenerative disease	0.126522	-0.81482	1.18057
SSP245	2050s	tot	Nationwide	Dementia	-0.180087	-1.14605	0.809815
SSP245	2050s	tot	Nationwide	Alzheimer disease	-0.464387	-2.03365	1.22215
SSP245	2050s	tot	Nationwide	Non-Alzheimer dementias	-0.126859	-1.11512	0.891591
SSP245	2050s	tot	Nationwide	Parkinson disease	2.77539	1.18021	5.04986
SSP245	2060s	cold	Nationwide	Neurodegenerative disease	-2.71252	-3.67701	-2.02218
SSP245	2060s	cold	Nationwide	Dementia	-3.07237	-4.14911	-2.30929
SSP245	2060s	cold	Nationwide	Alzheimer disease	-3.64599	-5.24395	-2.362
SSP245	2060s	cold	Nationwide	Non-Alzheimer dementias	-2.96122	-4.03956	-2.18993
SSP245	2060s	cold	Nationwide	Parkinson disease	-0.814837	-1.45547	-0.167021
SSP245	2060s	heat	Nationwide	Neurodegenerative disease	3.21568	2.07043	4.71341
SSP245	2060s	heat	Nationwide	Dementia	3.2414	2.07314	4.7731
SSP245	2060s	heat	Nationwide	Alzheimer disease	3.57759	1.98772	5.6676
SSP245	2060s	heat	Nationwide	Non-Alzheimer dementias	3.17679	2.00642	4.70797
SSP245	2060s	heat	Nationwide	Parkinson disease	4.19356	2.5821	6.19586
SSP245	2060s	tot	Nationwide	Neurodegenerative disease	0.503171	-0.944181	1.5684
SSP245	2060s	tot	Nationwide	Dementia	0.169046	-1.40286	1.21417
SSP245	2060s	tot	Nationwide	Alzheimer disease	-0.0683971	-2.21277	1.74173
SSP245	2060s	tot	Nationwide	Non-Alzheimer dementias	0.215585	-1.34119	1.30397
SSP245	2060s	tot	Nationwide	Parkinson disease	3.37872	1.59528	5.45077
SSP245	2070s	cold	Nationwide	Neurodegenerative disease	-2.9307	-3.95394	-2.26845
SSP245	2070s	cold	Nationwide	Dementia	-3.32008	-4.45956	-2.59689
SSP245	2070s	cold	Nationwide	Alzheimer disease	-3.94936	-5.56319	-2.63135
SSP245	2070s	cold	Nationwide	Non-Alzheimer dementias	-3.19782	-4.33573	-2.47641
SSP245	2070s	cold	Nationwide	Parkinson disease	-0.879639	-1.54691	-0.188267
SSP245	2070s	heat	Nationwide	Neurodegenerative disease	3.61738	2.22229	5.7769
SSP245	2070s	heat	Nationwide	Dementia	3.65201	2.22752	5.85515
SSP245	2070s	heat	Nationwide	Alzheimer disease	4.02859	2.07472	6.79577
SSP245	2070s	heat	Nationwide	Non-Alzheimer dementias	3.57745	2.1598	5.7793
SSP245	2070s	heat	Nationwide	Parkinson disease	4.6334	2.76961	7.25443
SSP245	2070s	tot	Nationwide	Neurodegenerative disease	0.6867	-0.710767	2.32261
SSP245	2070s	tot	Nationwide	Dementia	0.331954	-1.11473	1.94396
SSP245	2070s	tot	Nationwide	Alzheimer disease	0.079244	-2.07195	2.56308
SSP245	2070s	tot	Nationwide	Non-Alzheimer dementias	0.379647	-1.07603	2.00044
SSP245	2070s	tot	Nationwide	Parkinson disease	3.75373	1.67999	6.41071
SSP245	2080s	cold	Nationwide	Neurodegenerative disease	-3.20724	-4.4904	-2.28549
SSP245	2080s	cold	Nationwide	Dementia	-3.62877	-5.0456	-2.62379
SSP245	2080s	cold	Nationwide	Alzheimer disease	-4.35054	-6.39563	-2.72449
SSP245	2080s	cold	Nationwide	Non-Alzheimer dementias	-3.49226	-4.90316	-2.50545
SSP245	2080s	cold	Nationwide	Parkinson disease	-0.970879	-1.77946	-0.201297
SSP245	2080s	heat	Nationwide	Neurodegenerative disease	3.91877	2.785	6.272
SSP245	2080s	heat	Nationwide	Dementia	3.95104	2.78986	6.33755
SSP245	2080s	heat	Nationwide	Alzheimer disease	4.34451	2.45245	7.38066
SSP245	2080s	heat	Nationwide	Non-Alzheimer dementias	3.87657	2.71433	6.25232
SSP245	2080s	heat	Nationwide	Parkinson disease	5.0496	3.29148	8.00211
SSP245	2080s	tot	Nationwide	Neurodegenerative disease	0.711556	-0.576654	2.30993
SSP245	2080s	tot	Nationwide	Dementia	0.322303	-1.05172	1.83548
SSP245	2080s	tot	Nationwide	Alzheimer disease	-0.00602318	-2.1879	2.34513
SSP245	2080s	tot	Nationwide	Non-Alzheimer dementias	0.38434	-0.99998	1.92856
SSP245	2080s	tot	Nationwide	Parkinson disease	4.07867	2.1454	7.06547
SSP245	2090s	cold	Nationwide	Neurodegenerative disease	-3.30374	-4.36595	-2.55418
SSP245	2090s	cold	Nationwide	Dementia	-3.74379	-4.9163	-2.92256
SSP245	2090s	cold	Nationwide	Alzheimer disease	-4.45259	-6.2612	-2.9822
SSP245	2090s	cold	Nationwide	Non-Alzheimer dementias	-3.60822	-4.79258	-2.78067
SSP245	2090s	cold	Nationwide	Parkinson disease	-0.981742	-1.73634	-0.212024
SSP245	2090s	heat	Nationwide	Neurodegenerative disease	4.28818	2.66542	6.64981
SSP245	2090s	heat	Nationwide	Dementia	4.32932	2.66864	6.73676
SSP245	2090s	heat	Nationwide	Alzheimer disease	4.7345	2.53207	7.86885
SSP245	2090s	heat	Nationwide	Non-Alzheimer dementias	4.25224	2.58929	6.62915
SSP245	2090s	heat	Nationwide	Parkinson disease	5.41808	3.38892	8.24811
SSP245	2090s	tot	Nationwide	Neurodegenerative disease	0.984458	-0.579145	2.8609
SSP245	2090s	tot	Nationwide	Dementia	0.58556	-1.00816	2.4414
SSP245	2090s	tot	Nationwide	Alzheimer disease	0.281914	-2.04733	3.01509
SSP245	2090s	tot	Nationwide	Non-Alzheimer dementias	0.644056	-0.97558	2.51606
SSP245	2090s	tot	Nationwide	Parkinson disease	4.43631	2.23004	7.2783
SSP585	2010s	cold	Nationwide	Neurodegenerative disease	-0.630998	-1.43576	-0.0843631
SSP585	2010s	cold	Nationwide	Dementia	-0.712667	-1.5869	-0.107796
SSP585	2010s	cold	Nationwide	Alzheimer disease	-0.858121	-2.01753	-0.0177558
SSP585	2010s	cold	Nationwide	Non-Alzheimer dementias	-0.684506	-1.53227	-0.110901
SSP585	2010s	cold	Nationwide	Parkinson disease	-0.200477	-0.667006	0.0791448
SSP585	2010s	heat	Nationwide	Neurodegenerative disease	0.413091	-0.121991	0.910592
SSP585	2010s	heat	Nationwide	Dementia	0.41049	-0.128715	0.916476
SSP585	2010s	heat	Nationwide	Alzheimer disease	0.451674	-0.197019	1.1032
SSP585	2010s	heat	Nationwide	Non-Alzheimer dementias	0.404362	-0.116722	0.907377
SSP585	2010s	heat	Nationwide	Parkinson disease	0.715819	-0.0314839	1.45829
SSP585	2010s	tot	Nationwide	Neurodegenerative disease	-0.217908	-0.890014	0.29378
SSP585	2010s	tot	Nationwide	Dementia	-0.302179	-1.01501	0.217558
SSP585	2010s	tot	Nationwide	Alzheimer disease	-0.406448	-1.34127	0.373554
SSP585	2010s	tot	Nationwide	Non-Alzheimer dementias	-0.280146	-0.985979	0.217544
SSP585	2010s	tot	Nationwide	Parkinson disease	0.515342	-0.224312	1.19406
SSP585	2020s	cold	Nationwide	Neurodegenerative disease	-1.43009	-2.1199	-0.543469
SSP585	2020s	cold	Nationwide	Dementia	-1.61814	-2.39502	-0.611702
SSP585	2020s	cold	Nationwide	Alzheimer disease	-1.94361	-3.07174	-0.720285
SSP585	2020s	cold	Nationwide	Non-Alzheimer dementias	-1.55444	-2.32486	-0.578696
SSP585	2020s	cold	Nationwide	Parkinson disease	-0.441343	-0.885851	-0.0202527
SSP585	2020s	heat	Nationwide	Neurodegenerative disease	1.20994	0.404428	2.24585
SSP585	2020s	heat	Nationwide	Dementia	1.2107	0.4052	2.26043
SSP585	2020s	heat	Nationwide	Alzheimer disease	1.35431	0.40538	2.74534
SSP585	2020s	heat	Nationwide	Non-Alzheimer dementias	1.18342	0.395888	2.20634
SSP585	2020s	heat	Nationwide	Parkinson disease	1.80993	0.562009	3.13809
SSP585	2020s	tot	Nationwide	Neurodegenerative disease	-0.22015	-0.725917	0.471523
SSP585	2020s	tot	Nationwide	Dementia	-0.407447	-0.98331	0.303868
SSP585	2020s	tot	Nationwide	Alzheimer disease	-0.589295	-1.60538	0.434089
SSP585	2020s	tot	Nationwide	Non-Alzheimer dementias	-0.37102	-0.939804	0.337538
SSP585	2020s	tot	Nationwide	Parkinson disease	1.36858	0.2513	2.65393
SSP585	2030s	cold	Nationwide	Neurodegenerative disease	-1.92888	-2.66909	-1.15882
SSP585	2030s	cold	Nationwide	Dementia	-2.18098	-2.99348	-1.31993
SSP585	2030s	cold	Nationwide	Alzheimer disease	-2.63512	-3.89031	-1.44935
SSP585	2030s	cold	Nationwide	Non-Alzheimer dementias	-2.09454	-2.90363	-1.25305
SSP585	2030s	cold	Nationwide	Parkinson disease	-0.587916	-1.13547	-0.0796951
SSP585	2030s	heat	Nationwide	Neurodegenerative disease	1.87179	1.00862	2.87589
SSP585	2030s	heat	Nationwide	Dementia	1.87862	1.00234	2.90635
SSP585	2030s	heat	Nationwide	Alzheimer disease	2.09795	1.01979	3.48779
SSP585	2030s	heat	Nationwide	Non-Alzheimer dementias	1.83848	0.964448	2.86807
SSP585	2030s	heat	Nationwide	Parkinson disease	2.64551	1.42768	3.98042
SSP585	2030s	tot	Nationwide	Neurodegenerative disease	-0.0570872	-0.804326	0.724136
SSP585	2030s	tot	Nationwide	Dementia	-0.302368	-1.11507	0.487308
SSP585	2030s	tot	Nationwide	Alzheimer disease	-0.537172	-1.92415	0.797433
SSP585	2030s	tot	Nationwide	Non-Alzheimer dementias	-0.25606	-1.06682	0.534232
SSP585	2030s	tot	Nationwide	Parkinson disease	2.05759	0.828728	3.43112
SSP585	2040s	cold	Nationwide	Neurodegenerative disease	-2.47071	-3.36715	-1.45368
SSP585	2040s	cold	Nationwide	Dementia	-2.79986	-3.79787	-1.6599
SSP585	2040s	cold	Nationwide	Alzheimer disease	-3.33639	-4.87578	-1.78901
SSP585	2040s	cold	Nationwide	Non-Alzheimer dementias	-2.69553	-3.69558	-1.58133
SSP585	2040s	cold	Nationwide	Parkinson disease	-0.745999	-1.37402	-0.12074
SSP585	2040s	heat	Nationwide	Neurodegenerative disease	2.81008	1.53825	4.31642
SSP585	2040s	heat	Nationwide	Dementia	2.83025	1.54447	4.37983
SSP585	2040s	heat	Nationwide	Alzheimer disease	3.1157	1.40973	5.23697
SSP585	2040s	heat	Nationwide	Non-Alzheimer dementias	2.77524	1.5089	4.31316
SSP585	2040s	heat	Nationwide	Parkinson disease	3.72608	1.94134	5.5868
SSP585	2040s	tot	Nationwide	Neurodegenerative disease	0.339374	-0.468863	1.74806
SSP585	2040s	tot	Nationwide	Dementia	0.0303971	-0.847039	1.46452
SSP585	2040s	tot	Nationwide	Alzheimer disease	-0.220687	-1.93208	1.87126
SSP585	2040s	tot	Nationwide	Non-Alzheimer dementias	0.079707	-0.804352	1.50497
SSP585	2040s	tot	Nationwide	Parkinson disease	2.98008	1.26815	4.94093
SSP585	2050s	cold	Nationwide	Neurodegenerative disease	-3.08293	-4.05925	-2.22371
SSP585	2050s	cold	Nationwide	Dementia	-3.49393	-4.57759	-2.54224
SSP585	2050s	cold	Nationwide	Alzheimer disease	-4.17716	-5.78758	-2.66307
SSP585	2050s	cold	Nationwide	Non-Alzheimer dementias	-3.3628	-4.44437	-2.41511
SSP585	2050s	cold	Nationwide	Parkinson disease	-0.913628	-1.61884	-0.194781
SSP585	2050s	heat	Nationwide	Neurodegenerative disease	3.75335	2.46561	5.63415
SSP585	2050s	heat	Nationwide	Dementia	3.78721	2.46924	5.72442
SSP585	2050s	heat	Nationwide	Alzheimer disease	4.12453	2.27271	6.54165
SSP585	2050s	heat	Nationwide	Non-Alzheimer dementias	3.72269	2.39515	5.66228
SSP585	2050s	heat	Nationwide	Parkinson disease	4.8376	3.05182	6.934
SSP585	2050s	tot	Nationwide	Neurodegenerative disease	0.670429	-0.47312	2.3995
SSP585	2050s	tot	Nationwide	Dementia	0.293294	-0.875698	2.026
SSP585	2050s	tot	Nationwide	Alzheimer disease	-0.0526263	-2.05926	2.35432
SSP585	2050s	tot	Nationwide	Non-Alzheimer dementias	0.35991	-0.837733	2.10258
SSP585	2050s	tot	Nationwide	Parkinson disease	3.92395	2.03352	6.162
SSP585	2060s	cold	Nationwide	Neurodegenerative disease	-3.66859	-4.73423	-2.64336
SSP585	2060s	cold	Nationwide	Dementia	-4.15684	-5.34138	-3.01711
SSP585	2060s	cold	Nationwide	Alzheimer disease	-4.94668	-6.77123	-3.14693
SSP585	2060s	cold	Nationwide	Non-Alzheimer dementias	-4.00537	-5.20809	-2.88315
SSP585	2060s	cold	Nationwide	Parkinson disease	-1.08436	-1.89856	-0.221712
SSP585	2060s	heat	Nationwide	Neurodegenerative disease	5.14234	3.48267	7.37479
SSP585	2060s	heat	Nationwide	Dementia	5.19739	3.49498	7.49778
SSP585	2060s	heat	Nationwide	Alzheimer disease	5.6587	3.21488	8.68133
SSP585	2060s	heat	Nationwide	Non-Alzheimer dementias	5.10952	3.39309	7.44981
SSP585	2060s	heat	Nationwide	Parkinson disease	6.32457	4.07107	9.04544
SSP585	2060s	tot	Nationwide	Neurodegenerative disease	1.47379	0.0237654	3.4388
SSP585	2060s	tot	Nationwide	Dementia	1.04061	-0.454948	3.0382
SSP585	2060s	tot	Nationwide	Alzheimer disease	0.712042	-1.81084	3.71729
SSP585	2060s	tot	Nationwide	Non-Alzheimer dementias	1.10422	-0.426411	3.11622
SSP585	2060s	tot	Nationwide	Parkinson disease	5.24008	2.85614	8.11605
SSP585	2070s	cold	Nationwide	Neurodegenerative disease	-4.28808	-5.56334	-3.28299
SSP585	2070s	cold	Nationwide	Dementia	-4.86365	-6.28138	-3.74057
SSP585	2070s	cold	Nationwide	Alzheimer disease	-5.78704	-7.9177	-3.8594
SSP585	2070s	cold	Nationwide	Non-Alzheimer dementias	-4.68572	-6.10904	-3.56297
SSP585	2070s	cold	Nationwide	Parkinson disease	-1.24094	-2.17125	-0.252799
SSP585	2070s	heat	Nationwide	Neurodegenerative disease	6.41873	4.27528	9.48643
SSP585	2070s	heat	Nationwide	Dementia	6.49304	4.30387	9.63395
SSP585	2070s	heat	Nationwide	Alzheimer disease	7.03432	4.06636	10.7447
SSP585	2070s	heat	Nationwide	Non-Alzheimer dementias	6.38749	4.17827	9.57038
SSP585	2070s	heat	Nationwide	Parkinson disease	7.73931	4.96162	11.1641
SSP585	2070s	tot	Nationwide	Neurodegenerative disease	2.13074	0.218697	4.5637
SSP585	2070s	tot	Nationwide	Dementia	1.62949	-0.278193	4.07913
SSP585	2070s	tot	Nationwide	Alzheimer disease	1.24731	-1.75828	4.89294
SSP585	2070s	tot	Nationwide	Non-Alzheimer dementias	1.70189	-0.257414	4.18987
SSP585	2070s	tot	Nationwide	Parkinson disease	6.49825	3.48686	9.95338
SSP585	2080s	cold	Nationwide	Neurodegenerative disease	-4.92142	-6.3051	-3.78034
SSP585	2080s	cold	Nationwide	Dementia	-5.58492	-7.12729	-4.32498
SSP585	2080s	cold	Nationwide	Alzheimer disease	-6.64135	-9.04516	-4.43038
SSP585	2080s	cold	Nationwide	Non-Alzheimer dementias	-5.38409	-6.95474	-4.12161
SSP585	2080s	cold	Nationwide	Parkinson disease	-1.39753	-2.44197	-0.296446
SSP585	2080s	heat	Nationwide	Neurodegenerative disease	8.22424	5.22538	12.6131
SSP585	2080s	heat	Nationwide	Dementia	8.32964	5.26364	12.8403
SSP585	2080s	heat	Nationwide	Alzheimer disease	8.94409	4.9887	13.9244
SSP585	2080s	heat	Nationwide	Non-Alzheimer dementias	8.21311	5.13253	12.7895
SSP585	2080s	heat	Nationwide	Parkinson disease	9.59092	6.01439	14.2117
SSP585	2080s	tot	Nationwide	Neurodegenerative disease	3.3031	0.726882	6.79667
SSP585	2080s	tot	Nationwide	Dementia	2.74506	0.188434	6.21318
SSP585	2080s	tot	Nationwide	Alzheimer disease	2.30285	-1.32115	6.64144
SSP585	2080s	tot	Nationwide	Non-Alzheimer dementias	2.82941	0.216622	6.40154
SSP585	2080s	tot	Nationwide	Parkinson disease	8.19309	4.43693	12.7304
SSP585	2090s	cold	Nationwide	Neurodegenerative disease	-5.58879	-7.08423	-4.52135
SSP585	2090s	cold	Nationwide	Dementia	-6.3454	-7.99801	-5.2097
SSP585	2090s	cold	Nationwide	Alzheimer disease	-7.53621	-10.0414	-5.18604
SSP585	2090s	cold	Nationwide	Non-Alzheimer dementias	-6.11866	-7.78142	-4.95568
SSP585	2090s	cold	Nationwide	Parkinson disease	-1.56992	-2.70099	-0.347157
SSP585	2090s	heat	Nationwide	Neurodegenerative disease	10.0413	7.08983	14.793
SSP585	2090s	heat	Nationwide	Dementia	10.1812	7.16307	15.0385
SSP585	2090s	heat	Nationwide	Alzheimer disease	10.8881	6.69196	16.3831
SSP585	2090s	heat	Nationwide	Non-Alzheimer dementias	10.0438	6.97828	14.9678
SSP585	2090s	heat	Nationwide	Parkinson disease	11.4409	7.85212	16.5662
SSP585	2090s	tot	Nationwide	Neurodegenerative disease	4.45318	1.7289	8.22552
SSP585	2090s	tot	Nationwide	Dementia	3.83659	1.1181	7.59177
SSP585	2090s	tot	Nationwide	Alzheimer disease	3.35211	-0.782856	8.24429
SSP585	2090s	tot	Nationwide	Non-Alzheimer dementias	3.92598	1.12215	7.7903
SSP585	2090s	tot	Nationwide	Parkinson disease	9.87006	6.01034	14.8674

## Sheet: Supplementary Figure 1
Supplementary Figure 1. Projected increments in annual mean temperature in 2010-2090 compared with 1980–2009 under climate change scenarios (SSP126, SSP245 and SSP585) in China. Source data are provided as a Source Data file.
year	Scenario	season	temp	temp_min	temp_max	region
1980	SSP126	all	-0.248124	-0.49221	0.0667784	Nationwide
1980	SSP245	all	-0.248428	-0.490565	0.0682128	Nationwide
1980	SSP585	all	-0.248161	-0.491843	0.0674506	Nationwide
1981	SSP126	all	-0.213177	-0.475943	0.0083037	Nationwide
1981	SSP245	all	-0.212897	-0.478203	0.00982149	Nationwide
1981	SSP585	all	-0.212499	-0.475343	0.0110304	Nationwide
1982	SSP126	all	-0.28317	-0.567944	-0.0271989	Nationwide
1982	SSP245	all	-0.281332	-0.566283	-0.0227894	Nationwide
1982	SSP585	all	-0.282506	-0.568985	-0.0240974	Nationwide
1983	SSP126	all	-0.621152	-0.975941	-0.263351	Nationwide
1983	SSP245	all	-0.619284	-0.972836	-0.262296	Nationwide
1983	SSP585	all	-0.617772	-0.972209	-0.259071	Nationwide
1984	SSP126	all	-0.344059	-0.665579	0.00730218	Nationwide
1984	SSP245	all	-0.344454	-0.666614	0.00554835	Nationwide
1984	SSP585	all	-0.344059	-0.668552	0.00808282	Nationwide
1985	SSP126	all	-0.36584	-0.679178	0.0378343	Nationwide
1985	SSP245	all	-0.366282	-0.678764	0.0349014	Nationwide
1985	SSP585	all	-0.366104	-0.678631	0.0377427	Nationwide
1986	SSP126	all	-0.103437	-0.518871	0.31604	Nationwide
1986	SSP245	all	-0.104651	-0.523529	0.319262	Nationwide
1986	SSP585	all	-0.104008	-0.520028	0.318334	Nationwide
1987	SSP126	all	-0.247169	-0.512881	0.0425667	Nationwide
1987	SSP245	all	-0.247929	-0.514998	0.0431178	Nationwide
1987	SSP585	all	-0.24844	-0.516484	0.0403186	Nationwide
1988	SSP126	all	-0.189356	-0.48622	0.0818236	Nationwide
1988	SSP245	all	-0.190066	-0.486831	0.0804163	Nationwide
1988	SSP585	all	-0.190527	-0.48717	0.0828774	Nationwide
1989	SSP126	all	-0.00957676	-0.370642	0.330401	Nationwide
1989	SSP245	all	-0.0097983	-0.368015	0.329696	Nationwide
1989	SSP585	all	-0.00947159	-0.370237	0.331348	Nationwide
1990	SSP126	all	0.0549577	-0.258119	0.338842	Nationwide
1990	SSP245	all	0.0552282	-0.257308	0.340094	Nationwide
1990	SSP585	all	0.0554687	-0.256074	0.342367	Nationwide
1991	SSP126	all	-0.0715168	-0.393208	0.232727	Nationwide
1991	SSP245	all	-0.0722311	-0.391198	0.231215	Nationwide
1991	SSP585	all	-0.0734845	-0.392576	0.23101	Nationwide
1992	SSP126	all	-0.428639	-0.683462	-0.148015	Nationwide
1992	SSP245	all	-0.430378	-0.684994	-0.150483	Nationwide
1992	SSP585	all	-0.429834	-0.685008	-0.151231	Nationwide
1993	SSP126	all	-0.359325	-0.610188	-0.0903281	Nationwide
1993	SSP245	all	-0.358952	-0.612182	-0.0881737	Nationwide
1993	SSP585	all	-0.358184	-0.609532	-0.0899079	Nationwide
1994	SSP126	all	-0.179654	-0.433093	0.0609985	Nationwide
1994	SSP245	all	-0.176987	-0.429922	0.0638205	Nationwide
1994	SSP585	all	-0.178285	-0.431156	0.0627611	Nationwide
1995	SSP126	all	-0.187554	-0.557597	0.192039	Nationwide
1995	SSP245	all	-0.186985	-0.560856	0.192272	Nationwide
1995	SSP585	all	-0.187342	-0.559924	0.193259	Nationwide
1996	SSP126	all	0.0579758	-0.268084	0.322808	Nationwide
1996	SSP245	all	0.0578588	-0.270069	0.319255	Nationwide
1996	SSP585	all	0.0594044	-0.269358	0.325554	Nationwide
1997	SSP126	all	0.116867	-0.137843	0.335218	Nationwide
1997	SSP245	all	0.116239	-0.140982	0.337312	Nationwide
1997	SSP585	all	0.116944	-0.13736	0.338009	Nationwide
1998	SSP126	all	0.202937	-0.0909142	0.489368	Nationwide
1998	SSP245	all	0.202565	-0.0932873	0.48893	Nationwide
1998	SSP585	all	0.203244	-0.0909414	0.489755	Nationwide
1999	SSP126	all	0.230984	-0.0763162	0.541865	Nationwide
1999	SSP245	all	0.23075	-0.0754686	0.541688	Nationwide
1999	SSP585	all	0.23065	-0.0748413	0.544645	Nationwide
2000	SSP126	all	0.288787	-0.00855146	0.601483	Nationwide
2000	SSP245	all	0.288738	-0.0102143	0.602959	Nationwide
2000	SSP585	all	0.288882	-0.010832	0.602282	Nationwide
2001	SSP126	all	0.197282	-0.145679	0.559067	Nationwide
2001	SSP245	all	0.195722	-0.147028	0.556815	Nationwide
2001	SSP585	all	0.196626	-0.146548	0.560029	Nationwide
2002	SSP126	all	0.350828	0.027052	0.679114	Nationwide
2002	SSP245	all	0.34939	0.0297379	0.674711	Nationwide
2002	SSP585	all	0.349394	0.0275121	0.67448	Nationwide
2003	SSP126	all	0.317346	-0.0179536	0.659847	Nationwide
2003	SSP245	all	0.316992	-0.0197057	0.657655	Nationwide
2003	SSP585	all	0.318328	-0.0175788	0.660323	Nationwide
2004	SSP126	all	0.475367	0.0868011	0.842492	Nationwide
2004	SSP245	all	0.477558	0.0887498	0.843583	Nationwide
2004	SSP585	all	0.475616	0.0862222	0.842432	Nationwide
2005	SSP126	all	0.31403	-0.117163	0.69735	Nationwide
2005	SSP245	all	0.313208	-0.11969	0.695671	Nationwide
2005	SSP585	all	0.314305	-0.118087	0.698472	Nationwide
2006	SSP126	all	0.424164	0.0619394	0.719249	Nationwide
2006	SSP245	all	0.425537	0.0613329	0.71978	Nationwide
2006	SSP585	all	0.423517	0.059677	0.719555	Nationwide
2007	SSP126	all	0.0512278	-0.213934	0.266686	Nationwide
2007	SSP245	all	0.0521197	-0.212506	0.267574	Nationwide
2007	SSP585	all	0.0510699	-0.211241	0.268372	Nationwide
2008	SSP126	all	0.391252	0.111857	0.644277	Nationwide
2008	SSP245	all	0.389936	0.111427	0.642966	Nationwide
2008	SSP585	all	0.390648	0.110723	0.64059	Nationwide
2009	SSP126	all	0.377744	0.0839179	0.70932	Nationwide
2009	SSP245	all	0.37881	0.0849531	0.709772	Nationwide
2009	SSP585	all	0.376578	0.0828438	0.708875	Nationwide
2010	SSP126	all	0.360143	0.104781	0.621245	Nationwide
2010	SSP245	all	0.361129	0.104745	0.625123	Nationwide
2010	SSP585	all	0.360397	0.103087	0.620539	Nationwide
2011	SSP126	all	0.441697	0.111489	0.798326	Nationwide
2011	SSP245	all	0.440505	0.111708	0.797074	Nationwide
2011	SSP585	all	0.44266	0.11323	0.800398	Nationwide
2012	SSP126	all	0.485769	0.062247	0.904496	Nationwide
2012	SSP245	all	0.486589	0.063253	0.903917	Nationwide
2012	SSP585	all	0.486538	0.0628323	0.903441	Nationwide
2013	SSP126	all	0.587546	0.226447	0.913385	Nationwide
2013	SSP245	all	0.585085	0.22205	0.912995	Nationwide
2013	SSP585	all	0.586958	0.224197	0.911817	Nationwide
2014	SSP126	all	0.497914	0.134099	0.888571	Nationwide
2014	SSP245	all	0.498444	0.134033	0.891639	Nationwide
2014	SSP585	all	0.496092	0.133723	0.887002	Nationwide
2015	SSP126	all	0.72897	0.350995	1.09878	Nationwide
2015	SSP245	all	0.714781	0.355229	1.00931	Nationwide
2015	SSP585	all	0.705077	0.34301	1.04109	Nationwide
2016	SSP126	all	0.936861	0.625041	1.37471	Nationwide
2016	SSP245	all	0.85196	0.475744	1.23847	Nationwide
2016	SSP585	all	0.676151	0.258657	1.0744	Nationwide
2017	SSP126	all	0.755413	0.381074	1.12055	Nationwide
2017	SSP245	all	0.826802	0.52664	1.18165	Nationwide
2017	SSP585	all	0.72612	0.380737	1.1153	Nationwide
2018	SSP126	all	0.825226	0.425394	1.17271	Nationwide
2018	SSP245	all	0.798561	0.467334	1.1142	Nationwide
2018	SSP585	all	0.89127	0.48179	1.25892	Nationwide
2019	SSP126	all	0.966527	0.514884	1.43073	Nationwide
2019	SSP245	all	0.740801	0.418602	1.11281	Nationwide
2019	SSP585	all	0.825711	0.472375	1.16303	Nationwide
2020	SSP126	all	1.00372	0.665406	1.31164	Nationwide
2020	SSP245	all	0.637005	0.279972	1.0169	Nationwide
2020	SSP585	all	1.08593	0.692672	1.51277	Nationwide
2021	SSP126	all	0.974727	0.580451	1.33204	Nationwide
2021	SSP245	all	0.810373	0.375133	1.20343	Nationwide
2021	SSP585	all	1.14277	0.792499	1.4763	Nationwide
2022	SSP126	all	1.15045	0.730417	1.54658	Nationwide
2022	SSP245	all	0.968311	0.633963	1.2864	Nationwide
2022	SSP585	all	1.14789	0.732548	1.53568	Nationwide
2023	SSP126	all	1.21792	0.815771	1.59819	Nationwide
2023	SSP245	all	1.16739	0.742284	1.52015	Nationwide
2023	SSP585	all	1.09727	0.760981	1.45661	Nationwide
2024	SSP126	all	1.26826	0.911928	1.60779	Nationwide
2024	SSP245	all	0.991418	0.644578	1.31513	Nationwide
2024	SSP585	all	1.15384	0.757009	1.57505	Nationwide
2025	SSP126	all	1.36313	0.988066	1.76555	Nationwide
2025	SSP245	all	1.05089	0.719821	1.37076	Nationwide
2025	SSP585	all	1.33801	0.960577	1.73623	Nationwide
2026	SSP126	all	1.24973	0.843653	1.612	Nationwide
2026	SSP245	all	1.00693	0.536962	1.45211	Nationwide
2026	SSP585	all	1.20996	0.821003	1.62417	Nationwide
2027	SSP126	all	1.37856	0.958191	1.77848	Nationwide
2027	SSP245	all	1.08993	0.701601	1.43687	Nationwide
2027	SSP585	all	1.32455	0.964637	1.69643	Nationwide
2028	SSP126	all	1.52146	1.07947	1.93025	Nationwide
2028	SSP245	all	1.22487	0.745271	1.68172	Nationwide
2028	SSP585	all	1.33755	0.928377	1.74135	Nationwide
2029	SSP126	all	1.43867	0.927323	1.92398	Nationwide
2029	SSP245	all	1.30598	0.794003	1.81173	Nationwide
2029	SSP585	all	1.34969	0.92338	1.76772	Nationwide
2030	SSP126	all	1.46298	0.985722	1.90137	Nationwide
2030	SSP245	all	1.19627	0.875456	1.51234	Nationwide
2030	SSP585	all	1.30332	0.874719	1.70678	Nationwide
2031	SSP126	all	1.4999	1.03315	2.04262	Nationwide
2031	SSP245	all	1.33718	0.94229	1.72605	Nationwide
2031	SSP585	all	1.51822	1.23247	1.84468	Nationwide
2032	SSP126	all	1.58318	1.16102	1.95477	Nationwide
2032	SSP245	all	1.46307	1.1014	1.8464	Nationwide
2032	SSP585	all	1.66101	1.22228	1.99313	Nationwide
2033	SSP126	all	1.47213	1.03705	1.97955	Nationwide
2033	SSP245	all	1.41487	0.977158	1.852	Nationwide
2033	SSP585	all	1.57772	1.24725	2.0078	Nationwide
2034	SSP126	all	1.5556	1.03998	2.05857	Nationwide
2034	SSP245	all	1.41217	1.03707	1.72195	Nationwide
2034	SSP585	all	1.62286	1.15491	2.02522	Nationwide
2035	SSP126	all	1.66511	1.13041	2.26047	Nationwide
2035	SSP245	all	1.28654	0.717644	1.79217	Nationwide
2035	SSP585	all	1.50988	0.973627	1.99083	Nationwide
2036	SSP126	all	1.65296	1.19505	2.07303	Nationwide
2036	SSP245	all	1.407	1.0087	1.72278	Nationwide
2036	SSP585	all	1.72364	1.27523	2.18098	Nationwide
2037	SSP126	all	1.57636	1.08327	2.05095	Nationwide
2037	SSP245	all	1.59311	1.13351	2.02279	Nationwide
2037	SSP585	all	1.9747	1.4223	2.45406	Nationwide
2038	SSP126	all	1.69041	1.18822	2.15057	Nationwide
2038	SSP245	all	1.71592	1.37112	2.03754	Nationwide
2038	SSP585	all	1.96955	1.54561	2.26654	Nationwide
2039	SSP126	all	1.70449	1.31593	2.07855	Nationwide
2039	SSP245	all	1.73636	1.41978	2.14549	Nationwide
2039	SSP585	all	1.91454	1.48454	2.34039	Nationwide
2040	SSP126	all	1.64852	1.15859	2.10225	Nationwide
2040	SSP245	all	1.5962	1.14512	2.06476	Nationwide
2040	SSP585	all	1.96399	1.31589	2.56838	Nationwide
2041	SSP126	all	1.54318	1.09075	1.96018	Nationwide
2041	SSP245	all	1.51101	1.121	1.87813	Nationwide
2041	SSP585	all	2.02199	1.42071	2.62499	Nationwide
2042	SSP126	all	1.75825	1.13677	2.32502	Nationwide
2042	SSP245	all	1.56119	1.17629	1.97642	Nationwide
2042	SSP585	all	1.96825	1.48786	2.40299	Nationwide
2043	SSP126	all	1.81789	1.39257	2.23203	Nationwide
2043	SSP245	all	1.7207	1.23608	2.19191	Nationwide
2043	SSP585	all	2.2691	1.85005	2.70175	Nationwide
2044	SSP126	all	1.87429	1.43675	2.26459	Nationwide
2044	SSP245	all	1.82595	1.37413	2.2929	Nationwide
2044	SSP585	all	2.23875	1.74789	2.7474	Nationwide
2045	SSP126	all	1.73034	1.31301	2.14368	Nationwide
2045	SSP245	all	1.7179	1.31599	2.09254	Nationwide
2045	SSP585	all	2.18897	1.77133	2.59	Nationwide
2046	SSP126	all	1.73839	1.26321	2.25197	Nationwide
2046	SSP245	all	1.86803	1.40177	2.35352	Nationwide
2046	SSP585	all	2.34745	1.87691	2.82772	Nationwide
2047	SSP126	all	1.73841	1.31878	2.03876	Nationwide
2047	SSP245	all	1.77874	1.41807	2.16908	Nationwide
2047	SSP585	all	2.13975	1.65286	2.65316	Nationwide
2048	SSP126	all	2.03542	1.52143	2.58602	Nationwide
2048	SSP245	all	2.06034	1.58618	2.48914	Nationwide
2048	SSP585	all	2.3464	1.73512	2.96407	Nationwide
2049	SSP126	all	1.97542	1.48759	2.44923	Nationwide
2049	SSP245	all	1.93582	1.42934	2.37502	Nationwide
2049	SSP585	all	2.5021	2.08174	2.88857	Nationwide
2050	SSP126	all	1.75794	1.26497	2.22806	Nationwide
2050	SSP245	all	2.12068	1.68118	2.57828	Nationwide
2050	SSP585	all	2.6726	2.1036	3.19094	Nationwide
2051	SSP126	all	1.63263	1.20853	2.00097	Nationwide
2051	SSP245	all	2.14248	1.70979	2.57721	Nationwide
2051	SSP585	all	2.4452	2.00784	2.98656	Nationwide
2052	SSP126	all	1.85206	1.40593	2.18991	Nationwide
2052	SSP245	all	1.93743	1.54012	2.37348	Nationwide
2052	SSP585	all	2.54191	2.18392	2.86298	Nationwide
2053	SSP126	all	1.94778	1.38418	2.43806	Nationwide
2053	SSP245	all	2.17841	1.79564	2.57785	Nationwide
2053	SSP585	all	2.61222	2.1116	3.04057	Nationwide
2054	SSP126	all	1.96661	1.42341	2.48415	Nationwide
2054	SSP245	all	2.0664	1.63492	2.40938	Nationwide
2054	SSP585	all	2.66606	2.28446	3.09409	Nationwide
2055	SSP126	all	1.99364	1.52278	2.4333	Nationwide
2055	SSP245	all	2.09292	1.67123	2.50509	Nationwide
2055	SSP585	all	2.82754	2.29312	3.31581	Nationwide
2056	SSP126	all	1.97075	1.4918	2.44267	Nationwide
2056	SSP245	all	2.36816	1.80318	2.84051	Nationwide
2056	SSP585	all	2.822	2.32379	3.29692	Nationwide
2057	SSP126	all	2.00524	1.60068	2.47823	Nationwide
2057	SSP245	all	2.37778	1.84013	2.93414	Nationwide
2057	SSP585	all	2.83641	2.40988	3.22001	Nationwide
2058	SSP126	all	2.01689	1.50653	2.4461	Nationwide
2058	SSP245	all	2.21063	1.78023	2.59307	Nationwide
2058	SSP585	all	3.05494	2.59477	3.47965	Nationwide
2059	SSP126	all	2.05523	1.6068	2.59415	Nationwide
2059	SSP245	all	2.29224	1.84521	2.73219	Nationwide
2059	SSP585	all	3.03089	2.47904	3.55969	Nationwide
2060	SSP126	all	2.07375	1.6584	2.55076	Nationwide
2060	SSP245	all	2.26792	1.78385	2.73537	Nationwide
2060	SSP585	all	3.03291	2.47251	3.5252	Nationwide
2061	SSP126	all	1.98361	1.56548	2.43676	Nationwide
2061	SSP245	all	2.30955	1.86353	2.69964	Nationwide
2061	SSP585	all	3.14969	2.734	3.52544	Nationwide
2062	SSP126	all	1.86792	1.31707	2.36901	Nationwide
2062	SSP245	all	2.36236	1.87825	2.85129	Nationwide
2062	SSP585	all	3.11666	2.6465	3.54469	Nationwide
2063	SSP126	all	2.15072	1.69072	2.60352	Nationwide
2063	SSP245	all	2.4949	2.12411	2.83246	Nationwide
2063	SSP585	all	3.36772	2.87	3.87199	Nationwide
2064	SSP126	all	1.85634	1.29403	2.4536	Nationwide
2064	SSP245	all	2.27661	1.79122	2.70959	Nationwide
2064	SSP585	all	3.49882	3.00455	4.00816	Nationwide
2065	SSP126	all	1.84574	1.3565	2.29954	Nationwide
2065	SSP245	all	2.44079	1.95902	2.90078	Nationwide
2065	SSP585	all	3.34089	2.81714	3.83374	Nationwide
2066	SSP126	all	2.01202	1.54208	2.51743	Nationwide
2066	SSP245	all	2.40674	2.04311	2.7107	Nationwide
2066	SSP585	all	3.52741	2.95166	4.05178	Nationwide
2067	SSP126	all	2.00205	1.56154	2.42295	Nationwide
2067	SSP245	all	2.43342	1.983	2.78815	Nationwide
2067	SSP585	all	3.54201	2.97491	4.00183	Nationwide
2068	SSP126	all	1.96243	1.4365	2.3954	Nationwide
2068	SSP245	all	2.57985	2.05909	3.02711	Nationwide
2068	SSP585	all	3.62823	3.16498	4.04487	Nationwide
2069	SSP126	all	2.03451	1.56089	2.51632	Nationwide
2069	SSP245	all	2.5567	1.98923	3.11257	Nationwide
2069	SSP585	all	3.75297	3.13041	4.36233	Nationwide
2070	SSP126	all	2.08331	1.63922	2.57602	Nationwide
2070	SSP245	all	2.4376	1.97725	2.89735	Nationwide
2070	SSP585	all	3.80286	3.30857	4.35282	Nationwide
2071	SSP126	all	1.99506	1.514	2.40829	Nationwide
2071	SSP245	all	2.39299	1.81184	2.8864	Nationwide
2071	SSP585	all	3.79059	3.09692	4.41386	Nationwide
2072	SSP126	all	1.95604	1.487	2.38944	Nationwide
2072	SSP245	all	2.50249	2.16844	2.88748	Nationwide
2072	SSP585	all	3.92364	3.45698	4.42635	Nationwide
2073	SSP126	all	1.99193	1.58936	2.37488	Nationwide
2073	SSP245	all	2.57062	2.1728	3.00393	Nationwide
2073	SSP585	all	3.93887	3.3545	4.46544	Nationwide
2074	SSP126	all	1.79937	1.36836	2.23182	Nationwide
2074	SSP245	all	2.63767	2.12541	3.06918	Nationwide
2074	SSP585	all	4.08581	3.54201	4.61041	Nationwide
2075	SSP126	all	2.094	1.60775	2.63104	Nationwide
2075	SSP245	all	2.63788	2.21862	2.97479	Nationwide
2075	SSP585	all	4.16256	3.5737	4.60886	Nationwide
2076	SSP126	all	1.8768	1.3903	2.36612	Nationwide
2076	SSP245	all	2.75649	2.27991	3.28103	Nationwide
2076	SSP585	all	4.07103	3.45106	4.62586	Nationwide
2077	SSP126	all	1.99407	1.53063	2.43513	Nationwide
2077	SSP245	all	2.7237	2.27754	3.11716	Nationwide
2077	SSP585	all	4.03279	3.40435	4.61103	Nationwide
2078	SSP126	all	1.96319	1.54505	2.4368	Nationwide
2078	SSP245	all	2.6791	2.1948	3.13347	Nationwide
2078	SSP585	all	4.15832	3.60713	4.58677	Nationwide
2079	SSP126	all	2.0133	1.55218	2.46699	Nationwide
2079	SSP245	all	2.69201	2.18312	3.13215	Nationwide
2079	SSP585	all	4.27424	3.73961	4.73637	Nationwide
2080	SSP126	all	2.02442	1.51236	2.47599	Nationwide
2080	SSP245	all	2.76175	2.18082	3.32914	Nationwide
2080	SSP585	all	4.48228	3.87839	4.98188	Nationwide
2081	SSP126	all	1.89719	1.30095	2.46612	Nationwide
2081	SSP245	all	2.63548	2.10885	3.03677	Nationwide
2081	SSP585	all	4.48259	3.9907	4.93831	Nationwide
2082	SSP126	all	2.0012	1.51999	2.40489	Nationwide
2082	SSP245	all	2.82307	2.3296	3.27027	Nationwide
2082	SSP585	all	4.60459	3.8609	5.29254	Nationwide
2083	SSP126	all	1.93307	1.50242	2.37341	Nationwide
2083	SSP245	all	2.79989	2.29761	3.26499	Nationwide
2083	SSP585	all	4.67381	3.9831	5.22072	Nationwide
2084	SSP126	all	1.80771	1.2357	2.40218	Nationwide
2084	SSP245	all	2.79928	2.15069	3.39698	Nationwide
2084	SSP585	all	4.64905	4.02014	5.20606	Nationwide
2085	SSP126	all	1.82935	1.27897	2.35057	Nationwide
2085	SSP245	all	2.74999	2.29872	3.08969	Nationwide
2085	SSP585	all	4.78003	4.10498	5.38545	Nationwide
2086	SSP126	all	2.02697	1.35166	2.59613	Nationwide
2086	SSP245	all	2.93557	2.46462	3.36592	Nationwide
2086	SSP585	all	4.78587	4.20396	5.27625	Nationwide
2087	SSP126	all	1.93481	1.34841	2.41498	Nationwide
2087	SSP245	all	2.81717	2.35646	3.20343	Nationwide
2087	SSP585	all	4.85682	4.09587	5.48131	Nationwide
2088	SSP126	all	1.86062	1.26116	2.38691	Nationwide
2088	SSP245	all	2.87371	2.37213	3.3131	Nationwide
2088	SSP585	all	4.94524	4.26596	5.45029	Nationwide
2089	SSP126	all	1.86487	1.34877	2.35433	Nationwide
2089	SSP245	all	2.76055	2.29442	3.2031	Nationwide
2089	SSP585	all	4.99923	4.45058	5.50683	Nationwide
2090	SSP126	all	2.01298	1.5515	2.5075	Nationwide
2090	SSP245	all	2.94758	2.55452	3.33137	Nationwide
2090	SSP585	all	5.1203	4.35384	5.77522	Nationwide
2091	SSP126	all	2.06062	1.5452	2.56203	Nationwide
2091	SSP245	all	2.97623	2.5466	3.41034	Nationwide
2091	SSP585	all	5.2093	4.59616	5.62915	Nationwide
2092	SSP126	all	1.91978	1.35976	2.39945	Nationwide
2092	SSP245	all	2.9319	2.39387	3.41086	Nationwide
2092	SSP585	all	5.41489	4.74834	6.0115	Nationwide
2093	SSP126	all	1.96356	1.46009	2.50175	Nationwide
2093	SSP245	all	2.9624	2.50342	3.36665	Nationwide
2093	SSP585	all	5.34472	4.80611	5.8267	Nationwide
2094	SSP126	all	1.9451	1.45211	2.43811	Nationwide
2094	SSP245	all	3.00695	2.44112	3.52792	Nationwide
2094	SSP585	all	5.47605	4.8684	6.03571	Nationwide
2095	SSP126	all	2.06423	1.5708	2.51136	Nationwide
2095	SSP245	all	2.80049	2.29535	3.26359	Nationwide
2095	SSP585	all	5.46915	4.68506	6.13461	Nationwide
2096	SSP126	all	1.81067	1.14654	2.35456	Nationwide
2096	SSP245	all	2.8826	2.35248	3.35028	Nationwide
2096	SSP585	all	5.54902	4.83969	6.09888	Nationwide
2097	SSP126	all	1.80812	1.33062	2.29732	Nationwide
2097	SSP245	all	2.92548	2.26027	3.53749	Nationwide
2097	SSP585	all	5.47021	4.80731	6.00522	Nationwide
2098	SSP126	all	1.95109	1.49257	2.40098	Nationwide
2098	SSP245	all	2.94663	2.44053	3.34287	Nationwide
2098	SSP585	all	5.70487	5.1281	6.21763	Nationwide
2099	SSP126	all	1.8951	1.30853	2.48778	Nationwide
2099	SSP245	all	2.93253	2.43757	3.40311	Nationwide
2099	SSP585	all	5.57642	4.88179	6.14441	Nationwide
1980	SSP126	all	-0.237722	-0.582414	0.22629	Temperate monsoon zone
1981	SSP126	all	-0.23641	-0.532006	-0.00302899	Temperate monsoon zone
1982	SSP126	all	-0.340356	-0.692453	0.00523544	Temperate monsoon zone
1983	SSP126	all	-0.891284	-1.38023	-0.406006	Temperate monsoon zone
1984	SSP126	all	-0.584058	-0.977788	-0.200255	Temperate monsoon zone
1985	SSP126	all	-0.42098	-0.780607	0.100007	Temperate monsoon zone
1986	SSP126	all	-0.111361	-0.681715	0.595146	Temperate monsoon zone
1987	SSP126	all	-0.295741	-0.599093	0.0519969	Temperate monsoon zone
1988	SSP126	all	-0.143289	-0.462695	0.128661	Temperate monsoon zone
1989	SSP126	all	0.154161	-0.270122	0.577329	Temperate monsoon zone
1990	SSP126	all	0.124336	-0.216297	0.469458	Temperate monsoon zone
1991	SSP126	all	-0.11198	-0.524497	0.240908	Temperate monsoon zone
1992	SSP126	all	-0.381548	-0.652099	-0.0946207	Temperate monsoon zone
1993	SSP126	all	-0.453855	-0.78618	-0.0183331	Temperate monsoon zone
1994	SSP126	all	-0.243049	-0.532045	0.0598553	Temperate monsoon zone
1995	SSP126	all	-0.319996	-0.810823	0.122729	Temperate monsoon zone
1996	SSP126	all	0.178259	-0.218824	0.527753	Temperate monsoon zone
1997	SSP126	all	0.102143	-0.127548	0.312695	Temperate monsoon zone
1998	SSP126	all	0.233336	-0.198989	0.601732	Temperate monsoon zone
1999	SSP126	all	0.131205	-0.17622	0.495395	Temperate monsoon zone
2000	SSP126	all	0.409726	0.0779215	0.797127	Temperate monsoon zone
2001	SSP126	all	0.16478	-0.257535	0.57489	Temperate monsoon zone
2002	SSP126	all	0.416521	0.149115	0.669607	Temperate monsoon zone
2003	SSP126	all	0.370729	-0.113612	0.842196	Temperate monsoon zone
2004	SSP126	all	0.577836	-0.0541961	1.09886	Temperate monsoon zone
2005	SSP126	all	0.435016	-0.209872	0.922092	Temperate monsoon zone
2006	SSP126	all	0.536484	0.117826	0.855177	Temperate monsoon zone
2007	SSP126	all	-0.0267332	-0.331548	0.250504	Temperate monsoon zone
2008	SSP126	all	0.539075	0.216426	0.781413	Temperate monsoon zone
2009	SSP126	all	0.424755	-0.0027263	0.894571	Temperate monsoon zone
2010	SSP126	all	0.529828	0.160349	0.834688	Temperate monsoon zone
2011	SSP126	all	0.593557	0.19358	1.05811	Temperate monsoon zone
2012	SSP126	all	0.552427	0.113419	1.10062	Temperate monsoon zone
2013	SSP126	all	0.638119	0.213003	1.02917	Temperate monsoon zone
2014	SSP126	all	0.554656	0.165199	1.04908	Temperate monsoon zone
2015	SSP126	all	0.699645	0.124893	1.16641	Temperate monsoon zone
2016	SSP126	all	1.02204	0.637328	1.58923	Temperate monsoon zone
2017	SSP126	all	0.828667	0.473286	1.15575	Temperate monsoon zone
2018	SSP126	all	0.873837	0.334285	1.36971	Temperate monsoon zone
2019	SSP126	all	0.991654	0.41672	1.55557	Temperate monsoon zone
2020	SSP126	all	1.00927	0.638121	1.30402	Temperate monsoon zone
2021	SSP126	all	0.86563	0.331805	1.27882	Temperate monsoon zone
2022	SSP126	all	1.40238	0.954267	1.78372	Temperate monsoon zone
2023	SSP126	all	1.31313	0.963086	1.67709	Temperate monsoon zone
2024	SSP126	all	1.32974	0.94464	1.67716	Temperate monsoon zone
2025	SSP126	all	1.33103	0.891287	1.81563	Temperate monsoon zone
2026	SSP126	all	1.28407	0.781644	1.74418	Temperate monsoon zone
2027	SSP126	all	1.44507	0.960148	1.85199	Temperate monsoon zone
2028	SSP126	all	1.63079	1.10137	2.08618	Temperate monsoon zone
2029	SSP126	all	1.40132	0.698441	2.05998	Temperate monsoon zone
2030	SSP126	all	1.44587	0.819628	2.02078	Temperate monsoon zone
2031	SSP126	all	1.50238	0.984266	2.12775	Temperate monsoon zone
2032	SSP126	all	1.60566	1.04252	2.00934	Temperate monsoon zone
2033	SSP126	all	1.58112	1.14576	2.10722	Temperate monsoon zone
2034	SSP126	all	1.63603	1.1486	2.11392	Temperate monsoon zone
2035	SSP126	all	1.69615	1.17284	2.29365	Temperate monsoon zone
2036	SSP126	all	1.65212	1.15555	2.08635	Temperate monsoon zone
2037	SSP126	all	1.59312	1.00476	2.1284	Temperate monsoon zone
2038	SSP126	all	1.80182	1.08542	2.414	Temperate monsoon zone
2039	SSP126	all	1.81952	1.38729	2.1901	Temperate monsoon zone
2040	SSP126	all	1.74823	1.16596	2.28832	Temperate monsoon zone
2041	SSP126	all	1.42944	0.925096	1.88815	Temperate monsoon zone
2042	SSP126	all	1.79992	0.803685	2.60997	Temperate monsoon zone
2043	SSP126	all	1.81976	1.42715	2.21933	Temperate monsoon zone
2044	SSP126	all	2.08153	1.5533	2.50595	Temperate monsoon zone
2045	SSP126	all	1.74994	1.31942	2.21257	Temperate monsoon zone
2046	SSP126	all	1.82323	1.31338	2.38579	Temperate monsoon zone
2047	SSP126	all	1.80245	1.34028	2.01352	Temperate monsoon zone
2048	SSP126	all	2.32851	1.78603	3.04875	Temperate monsoon zone
2049	SSP126	all	2.1728	1.71684	2.65423	Temperate monsoon zone
2050	SSP126	all	1.80834	1.20195	2.35105	Temperate monsoon zone
2051	SSP126	all	1.60661	1.19043	1.93184	Temperate monsoon zone
2052	SSP126	all	2.01099	1.54608	2.27341	Temperate monsoon zone
2053	SSP126	all	2.06053	1.42957	2.63501	Temperate monsoon zone
2054	SSP126	all	2.14422	1.49753	2.64912	Temperate monsoon zone
2055	SSP126	all	2.16089	1.63489	2.62535	Temperate monsoon zone
2056	SSP126	all	2.0309	1.58671	2.55967	Temperate monsoon zone
2057	SSP126	all	2.1712	1.74517	2.65171	Temperate monsoon zone
2058	SSP126	all	2.17926	1.52741	2.70893	Temperate monsoon zone
2059	SSP126	all	2.26492	1.63879	3.00666	Temperate monsoon zone
2060	SSP126	all	2.16896	1.71571	2.66209	Temperate monsoon zone
2061	SSP126	all	2.09931	1.63476	2.58539	Temperate monsoon zone
2062	SSP126	all	1.94436	1.37315	2.40027	Temperate monsoon zone
2063	SSP126	all	2.2823	1.87226	2.67451	Temperate monsoon zone
2064	SSP126	all	1.87401	1.28788	2.61236	Temperate monsoon zone
2065	SSP126	all	2.00777	1.56206	2.58601	Temperate monsoon zone
2066	SSP126	all	2.11667	1.79315	2.57765	Temperate monsoon zone
2067	SSP126	all	2.04921	1.62989	2.4085	Temperate monsoon zone
2068	SSP126	all	2.01794	1.60839	2.39745	Temperate monsoon zone
2069	SSP126	all	2.18014	1.69612	2.66433	Temperate monsoon zone
2070	SSP126	all	2.21763	1.77263	2.67778	Temperate monsoon zone
2071	SSP126	all	2.17943	1.77508	2.521	Temperate monsoon zone
2072	SSP126	all	2.13339	1.47335	2.74858	Temperate monsoon zone
2073	SSP126	all	2.23173	1.8677	2.56165	Temperate monsoon zone
2074	SSP126	all	1.82129	1.24822	2.33462	Temperate monsoon zone
2075	SSP126	all	2.29971	1.75741	3.06479	Temperate monsoon zone
2076	SSP126	all	2.03205	1.52154	2.55981	Temperate monsoon zone
2077	SSP126	all	2.0303	1.59846	2.44593	Temperate monsoon zone
2078	SSP126	all	2.02683	1.65414	2.48767	Temperate monsoon zone
2079	SSP126	all	2.05452	1.56313	2.53587	Temperate monsoon zone
2080	SSP126	all	2.17846	1.60124	2.67089	Temperate monsoon zone
2081	SSP126	all	1.87183	1.29063	2.42167	Temperate monsoon zone
2082	SSP126	all	2.05145	1.59966	2.48708	Temperate monsoon zone
2083	SSP126	all	2.01695	1.53003	2.51688	Temperate monsoon zone
2084	SSP126	all	1.83258	1.12052	2.54836	Temperate monsoon zone
2085	SSP126	all	1.99936	1.27087	2.70952	Temperate monsoon zone
2086	SSP126	all	2.24314	1.66812	2.7425	Temperate monsoon zone
2087	SSP126	all	2.16837	1.65034	2.47367	Temperate monsoon zone
2088	SSP126	all	2.07825	1.41324	2.6137	Temperate monsoon zone
2089	SSP126	all	1.94702	1.51296	2.43423	Temperate monsoon zone
2090	SSP126	all	2.17049	1.69313	2.7256	Temperate monsoon zone
2091	SSP126	all	2.15761	1.54583	2.68106	Temperate monsoon zone
2092	SSP126	all	1.99845	1.52978	2.44878	Temperate monsoon zone
2093	SSP126	all	2.20721	1.78582	2.81856	Temperate monsoon zone
2094	SSP126	all	1.986	1.52313	2.49197	Temperate monsoon zone
2095	SSP126	all	2.28218	1.84348	2.78626	Temperate monsoon zone
2096	SSP126	all	1.8907	0.972602	2.79971	Temperate monsoon zone
2097	SSP126	all	1.92875	1.35086	2.43267	Temperate monsoon zone
2098	SSP126	all	2.03718	1.54331	2.54735	Temperate monsoon zone
2099	SSP126	all	2.11677	1.40169	2.81649	Temperate monsoon zone
1980	SSP245	all	-0.239023	-0.583277	0.225136	Temperate monsoon zone
1981	SSP245	all	-0.235999	-0.53454	0.00051108	Temperate monsoon zone
1982	SSP245	all	-0.340554	-0.691585	0.00204127	Temperate monsoon zone
1983	SSP245	all	-0.88935	-1.37183	-0.404323	Temperate monsoon zone
1984	SSP245	all	-0.584189	-0.981769	-0.199831	Temperate monsoon zone
1985	SSP245	all	-0.42214	-0.783051	0.0958358	Temperate monsoon zone
1986	SSP245	all	-0.113457	-0.682023	0.599792	Temperate monsoon zone
1987	SSP245	all	-0.298076	-0.602692	0.0529951	Temperate monsoon zone
1988	SSP245	all	-0.144402	-0.464066	0.130954	Temperate monsoon zone
1989	SSP245	all	0.155838	-0.264288	0.57703	Temperate monsoon zone
1990	SSP245	all	0.125947	-0.209038	0.466592	Temperate monsoon zone
1991	SSP245	all	-0.111844	-0.522539	0.238879	Temperate monsoon zone
1992	SSP245	all	-0.38243	-0.652799	-0.0971065	Temperate monsoon zone
1993	SSP245	all	-0.453679	-0.790382	-0.0168376	Temperate monsoon zone
1994	SSP245	all	-0.23902	-0.528476	0.0622445	Temperate monsoon zone
1995	SSP245	all	-0.319738	-0.817168	0.121414	Temperate monsoon zone
1996	SSP245	all	0.177814	-0.223946	0.524133	Temperate monsoon zone
1997	SSP245	all	0.102154	-0.131956	0.313958	Temperate monsoon zone
1998	SSP245	all	0.233894	-0.19411	0.602878	Temperate monsoon zone
1999	SSP245	all	0.130811	-0.174894	0.496923	Temperate monsoon zone
2000	SSP245	all	0.409025	0.0727034	0.799622	Temperate monsoon zone
2001	SSP245	all	0.163391	-0.252836	0.569509	Temperate monsoon zone
2002	SSP245	all	0.414628	0.147707	0.665861	Temperate monsoon zone
2003	SSP245	all	0.369963	-0.11628	0.843023	Temperate monsoon zone
2004	SSP245	all	0.580599	-0.0528137	1.09981	Temperate monsoon zone
2005	SSP245	all	0.433182	-0.214288	0.922631	Temperate monsoon zone
2006	SSP245	all	0.538599	0.116757	0.85075	Temperate monsoon zone
2007	SSP245	all	-0.0248406	-0.325335	0.249302	Temperate monsoon zone
2008	SSP245	all	0.536267	0.213986	0.781442	Temperate monsoon zone
2009	SSP245	all	0.426631	0.00211464	0.894296	Temperate monsoon zone
2010	SSP245	all	0.530165	0.161478	0.838502	Temperate monsoon zone
2011	SSP245	all	0.592441	0.190583	1.05498	Temperate monsoon zone
2012	SSP245	all	0.55348	0.115487	1.10404	Temperate monsoon zone
2013	SSP245	all	0.635211	0.211361	1.02966	Temperate monsoon zone
2014	SSP245	all	0.555949	0.166885	1.05296	Temperate monsoon zone
2015	SSP245	all	0.736513	0.324644	1.02858	Temperate monsoon zone
2016	SSP245	all	0.901747	0.555957	1.28264	Temperate monsoon zone
2017	SSP245	all	0.796181	0.498888	1.12612	Temperate monsoon zone
2018	SSP245	all	0.984907	0.645423	1.25753	Temperate monsoon zone
2019	SSP245	all	0.733986	0.342591	1.05384	Temperate monsoon zone
2020	SSP245	all	0.474398	0.165075	0.826748	Temperate monsoon zone
2021	SSP245	all	0.706869	0.248086	1.15248	Temperate monsoon zone
2022	SSP245	all	0.900548	0.555471	1.25063	Temperate monsoon zone
2023	SSP245	all	1.30436	0.780668	1.6969	Temperate monsoon zone
2024	SSP245	all	0.929985	0.508538	1.29642	Temperate monsoon zone
2025	SSP245	all	1.08039	0.676977	1.47411	Temperate monsoon zone
2026	SSP245	all	1.06209	0.556854	1.45381	Temperate monsoon zone
2027	SSP245	all	1.29593	0.878829	1.68148	Temperate monsoon zone
2028	SSP245	all	1.32966	0.774799	1.87052	Temperate monsoon zone
2029	SSP245	all	1.24636	0.667279	1.75762	Temperate monsoon zone
2030	SSP245	all	1.31168	0.915813	1.62636	Temperate monsoon zone
2031	SSP245	all	1.61599	1.1151	2.1086	Temperate monsoon zone
2032	SSP245	all	1.60671	1.19471	2.01259	Temperate monsoon zone
2033	SSP245	all	1.51573	1.16904	1.98142	Temperate monsoon zone
2034	SSP245	all	1.35634	0.940147	1.69491	Temperate monsoon zone
2035	SSP245	all	1.21125	0.536399	1.81923	Temperate monsoon zone
2036	SSP245	all	1.56416	1.0932	1.79013	Temperate monsoon zone
2037	SSP245	all	1.81851	1.31226	2.34292	Temperate monsoon zone
2038	SSP245	all	1.81003	1.33784	2.13737	Temperate monsoon zone
2039	SSP245	all	1.89427	1.57556	2.44743	Temperate monsoon zone
2040	SSP245	all	1.78184	1.4022	2.35931	Temperate monsoon zone
2041	SSP245	all	1.57286	1.18043	1.96462	Temperate monsoon zone
2042	SSP245	all	1.61711	1.25093	2.04522	Temperate monsoon zone
2043	SSP245	all	1.88665	1.20164	2.57424	Temperate monsoon zone
2044	SSP245	all	2.04765	1.60986	2.46278	Temperate monsoon zone
2045	SSP245	all	1.76846	1.29506	2.12444	Temperate monsoon zone
2046	SSP245	all	1.90237	1.33649	2.4571	Temperate monsoon zone
2047	SSP245	all	1.90548	1.58074	2.36195	Temperate monsoon zone
2048	SSP245	all	2.18814	1.67182	2.56888	Temperate monsoon zone
2049	SSP245	all	2.00741	1.48808	2.54898	Temperate monsoon zone
2050	SSP245	all	2.34282	1.87211	2.89752	Temperate monsoon zone
2051	SSP245	all	2.30948	1.79289	2.84984	Temperate monsoon zone
2052	SSP245	all	2.01673	1.60794	2.45045	Temperate monsoon zone
2053	SSP245	all	2.39102	2.03158	2.85202	Temperate monsoon zone
2054	SSP245	all	2.3024	1.81828	2.61037	Temperate monsoon zone
2055	SSP245	all	2.25738	1.77984	2.70952	Temperate monsoon zone
2056	SSP245	all	2.56389	1.90269	3.22323	Temperate monsoon zone
2057	SSP245	all	2.58561	1.77407	3.37816	Temperate monsoon zone
2058	SSP245	all	2.36999	1.84076	2.85481	Temperate monsoon zone
2059	SSP245	all	2.45026	1.8616	2.99025	Temperate monsoon zone
2060	SSP245	all	2.4064	1.74988	3.09945	Temperate monsoon zone
2061	SSP245	all	2.42313	1.95245	2.80074	Temperate monsoon zone
2062	SSP245	all	2.57085	2.03367	3.15264	Temperate monsoon zone
2063	SSP245	all	2.77923	2.33676	3.05999	Temperate monsoon zone
2064	SSP245	all	2.43583	1.96486	2.92811	Temperate monsoon zone
2065	SSP245	all	2.65519	2.16176	3.1187	Temperate monsoon zone
2066	SSP245	all	2.50765	2.19578	2.7762	Temperate monsoon zone
2067	SSP245	all	2.72219	2.28296	3.04897	Temperate monsoon zone
2068	SSP245	all	2.7123	2.16094	3.17554	Temperate monsoon zone
2069	SSP245	all	2.72215	2.03533	3.42128	Temperate monsoon zone
2070	SSP245	all	2.58448	2.07319	3.09602	Temperate monsoon zone
2071	SSP245	all	2.4464	1.64938	2.94909	Temperate monsoon zone
2072	SSP245	all	2.59761	2.28242	3.01321	Temperate monsoon zone
2073	SSP245	all	2.67249	2.32812	3.09618	Temperate monsoon zone
2074	SSP245	all	2.83673	2.29778	3.30929	Temperate monsoon zone
2075	SSP245	all	2.79002	2.32882	3.22333	Temperate monsoon zone
2076	SSP245	all	2.95026	2.61372	3.37551	Temperate monsoon zone
2077	SSP245	all	2.88452	2.39739	3.28886	Temperate monsoon zone
2078	SSP245	all	2.89108	2.42402	3.375	Temperate monsoon zone
2079	SSP245	all	2.93441	2.39864	3.40309	Temperate monsoon zone
2080	SSP245	all	3.12104	2.46104	3.76484	Temperate monsoon zone
2081	SSP245	all	2.85111	2.30178	3.29606	Temperate monsoon zone
2082	SSP245	all	3.02447	2.4479	3.57925	Temperate monsoon zone
2083	SSP245	all	2.96233	2.46412	3.48829	Temperate monsoon zone
2084	SSP245	all	3.1364	2.28995	3.95364	Temperate monsoon zone
2085	SSP245	all	3.03974	2.46559	3.48004	Temperate monsoon zone
2086	SSP245	all	3.27146	2.83496	3.58825	Temperate monsoon zone
2087	SSP245	all	3.16543	2.66948	3.55464	Temperate monsoon zone
2088	SSP245	all	3.09504	2.49763	3.62681	Temperate monsoon zone
2089	SSP245	all	3.0203	2.51758	3.45933	Temperate monsoon zone
2090	SSP245	all	3.21919	2.81474	3.63436	Temperate monsoon zone
2091	SSP245	all	3.24073	2.82778	3.68624	Temperate monsoon zone
2092	SSP245	all	3.21994	2.48535	3.95887	Temperate monsoon zone
2093	SSP245	all	3.26168	2.78489	3.62954	Temperate monsoon zone
2094	SSP245	all	3.20833	2.49215	3.92219	Temperate monsoon zone
2095	SSP245	all	2.96584	2.43757	3.49243	Temperate monsoon zone
2096	SSP245	all	3.23277	2.78657	3.66099	Temperate monsoon zone
2097	SSP245	all	3.21848	2.52858	3.91332	Temperate monsoon zone
2098	SSP245	all	3.13105	2.59439	3.51345	Temperate monsoon zone
2099	SSP245	all	3.11549	2.57037	3.68209	Temperate monsoon zone
1980	SSP585	all	-0.237234	-0.580384	0.22546	Temperate monsoon zone
1981	SSP585	all	-0.236594	-0.536436	0.00405334	Temperate monsoon zone
1982	SSP585	all	-0.338881	-0.688219	0.00517795	Temperate monsoon zone
1983	SSP585	all	-0.888617	-1.37053	-0.40523	Temperate monsoon zone
1984	SSP585	all	-0.586025	-0.98274	-0.20018	Temperate monsoon zone
1985	SSP585	all	-0.422015	-0.7782	0.0990797	Temperate monsoon zone
1986	SSP585	all	-0.111682	-0.681385	0.592344	Temperate monsoon zone
1987	SSP585	all	-0.299781	-0.60353	0.0472515	Temperate monsoon zone
1988	SSP585	all	-0.146044	-0.462413	0.128608	Temperate monsoon zone
1989	SSP585	all	0.155659	-0.272605	0.581787	Temperate monsoon zone
1990	SSP585	all	0.126343	-0.212589	0.46807	Temperate monsoon zone
1991	SSP585	all	-0.113772	-0.524838	0.238753	Temperate monsoon zone
1992	SSP585	all	-0.381452	-0.651546	-0.0963109	Temperate monsoon zone
1993	SSP585	all	-0.453621	-0.789369	-0.0197824	Temperate monsoon zone
1994	SSP585	all	-0.239359	-0.529413	0.0617957	Temperate monsoon zone
1995	SSP585	all	-0.31929	-0.817518	0.121938	Temperate monsoon zone
1996	SSP585	all	0.17984	-0.222839	0.531656	Temperate monsoon zone
1997	SSP585	all	0.103773	-0.129252	0.315209	Temperate monsoon zone
1998	SSP585	all	0.233932	-0.195608	0.600742	Temperate monsoon zone
1999	SSP585	all	0.130037	-0.175504	0.500048	Temperate monsoon zone
2000	SSP585	all	0.408081	0.0697674	0.79693	Temperate monsoon zone
2001	SSP585	all	0.163694	-0.251597	0.569663	Temperate monsoon zone
2002	SSP585	all	0.41578	0.150256	0.667361	Temperate monsoon zone
2003	SSP585	all	0.372227	-0.113195	0.847096	Temperate monsoon zone
2004	SSP585	all	0.577356	-0.0526844	1.09702	Temperate monsoon zone
2005	SSP585	all	0.435943	-0.208704	0.924689	Temperate monsoon zone
2006	SSP585	all	0.536372	0.115923	0.84628	Temperate monsoon zone
2007	SSP585	all	-0.0268597	-0.328063	0.249751	Temperate monsoon zone
2008	SSP585	all	0.537674	0.212664	0.77963	Temperate monsoon zone
2009	SSP585	all	0.424517	-0.00284318	0.895362	Temperate monsoon zone
2010	SSP585	all	0.531116	0.162368	0.836268	Temperate monsoon zone
2011	SSP585	all	0.595985	0.197995	1.05864	Temperate monsoon zone
2012	SSP585	all	0.554118	0.116365	1.10146	Temperate monsoon zone
2013	SSP585	all	0.637297	0.211691	1.02847	Temperate monsoon zone
2014	SSP585	all	0.55342	0.166518	1.04632	Temperate monsoon zone
2015	SSP585	all	0.792278	0.343922	1.15684	Temperate monsoon zone
2016	SSP585	all	0.63758	0.25775	1.05561	Temperate monsoon zone
2017	SSP585	all	0.648962	0.167322	1.25254	Temperate monsoon zone
2018	SSP585	all	0.97883	0.540706	1.42275	Temperate monsoon zone
2019	SSP585	all	0.783587	0.249381	1.31868	Temperate monsoon zone
2020	SSP585	all	1.15421	0.705937	1.66946	Temperate monsoon zone
2021	SSP585	all	1.26145	0.867118	1.64257	Temperate monsoon zone
2022	SSP585	all	1.49191	1.00744	1.9016	Temperate monsoon zone
2023	SSP585	all	1.28707	0.843553	1.79477	Temperate monsoon zone
2024	SSP585	all	1.25795	0.729462	1.83272	Temperate monsoon zone
2025	SSP585	all	1.45244	1.02517	1.95789	Temperate monsoon zone
2026	SSP585	all	1.24787	0.873587	1.76338	Temperate monsoon zone
2027	SSP585	all	1.3856	1.02871	1.81929	Temperate monsoon zone
2028	SSP585	all	1.42883	0.99099	1.85917	Temperate monsoon zone
2029	SSP585	all	1.40782	0.992105	1.9697	Temperate monsoon zone
2030	SSP585	all	1.33157	0.792615	1.73193	Temperate monsoon zone
2031	SSP585	all	1.54132	1.28742	1.9132	Temperate monsoon zone
2032	SSP585	all	1.93269	1.49946	2.36749	Temperate monsoon zone
2033	SSP585	all	1.7189	1.41071	2.12571	Temperate monsoon zone
2034	SSP585	all	1.82564	1.3869	2.2222	Temperate monsoon zone
2035	SSP585	all	1.64665	1.02862	2.15502	Temperate monsoon zone
2036	SSP585	all	1.96489	1.45357	2.4522	Temperate monsoon zone
2037	SSP585	all	2.28446	1.54104	2.8285	Temperate monsoon zone
2038	SSP585	all	2.20617	1.66882	2.5768	Temperate monsoon zone
2039	SSP585	all	2.06665	1.62402	2.45057	Temperate monsoon zone
2040	SSP585	all	2.16226	1.4724	2.92108	Temperate monsoon zone
2041	SSP585	all	2.14769	1.32295	2.87772	Temperate monsoon zone
2042	SSP585	all	2.16879	1.65055	2.64606	Temperate monsoon zone
2043	SSP585	all	2.52028	2.14841	3.00973	Temperate monsoon zone
2044	SSP585	all	2.44719	1.92009	3.04199	Temperate monsoon zone
2045	SSP585	all	2.34932	1.71807	2.911	Temperate monsoon zone
2046	SSP585	all	2.35662	1.75747	3.0418	Temperate monsoon zone
2047	SSP585	all	2.20496	1.64468	2.75094	Temperate monsoon zone
2048	SSP585	all	2.53577	1.78299	3.24282	Temperate monsoon zone
2049	SSP585	all	2.7017	2.19296	3.13403	Temperate monsoon zone
2050	SSP585	all	2.92832	2.24203	3.51504	Temperate monsoon zone
2051	SSP585	all	2.61443	2.1827	3.25472	Temperate monsoon zone
2052	SSP585	all	2.8398	2.53333	3.15563	Temperate monsoon zone
2053	SSP585	all	2.83048	2.26513	3.32547	Temperate monsoon zone
2054	SSP585	all	2.90191	2.31348	3.34668	Temperate monsoon zone
2055	SSP585	all	3.18933	2.72561	3.67568	Temperate monsoon zone
2056	SSP585	all	2.98523	2.48061	3.436	Temperate monsoon zone
2057	SSP585	all	3.01584	2.56183	3.41599	Temperate monsoon zone
2058	SSP585	all	3.36663	2.96741	3.87384	Temperate monsoon zone
2059	SSP585	all	3.23681	2.64311	3.75387	Temperate monsoon zone
2060	SSP585	all	3.19479	2.61867	3.62865	Temperate monsoon zone
2061	SSP585	all	3.38222	2.91858	3.81768	Temperate monsoon zone
2062	SSP585	all	3.30936	2.66445	3.835	Temperate monsoon zone
2063	SSP585	all	3.64755	3.09639	4.23426	Temperate monsoon zone
2064	SSP585	all	3.84701	3.3515	4.35119	Temperate monsoon zone
2065	SSP585	all	3.71926	3.15817	4.24701	Temperate monsoon zone
2066	SSP585	all	3.7952	2.93495	4.516	Temperate monsoon zone
2067	SSP585	all	3.77229	3.11528	4.43372	Temperate monsoon zone
2068	SSP585	all	3.9916	3.49847	4.44113	Temperate monsoon zone
2069	SSP585	all	4.01049	3.2649	4.7718	Temperate monsoon zone
2070	SSP585	all	4.11031	3.68246	4.65865	Temperate monsoon zone
2071	SSP585	all	3.90962	3.18482	4.62793	Temperate monsoon zone
2072	SSP585	all	4.20515	3.79401	4.79941	Temperate monsoon zone
2073	SSP585	all	4.22903	3.60334	4.73154	Temperate monsoon zone
2074	SSP585	all	4.37512	3.86117	4.81845	Temperate monsoon zone
2075	SSP585	all	4.54548	3.85754	5.03431	Temperate monsoon zone
2076	SSP585	all	4.20922	3.67956	4.61671	Temperate monsoon zone
2077	SSP585	all	4.28401	3.57191	4.99812	Temperate monsoon zone
2078	SSP585	all	4.56591	3.92124	5.0149	Temperate monsoon zone
2079	SSP585	all	4.6878	4.09762	5.16376	Temperate monsoon zone
2080	SSP585	all	4.80018	4.14261	5.45328	Temperate monsoon zone
2081	SSP585	all	4.82537	4.36809	5.30638	Temperate monsoon zone
2082	SSP585	all	4.93436	4.18119	5.75878	Temperate monsoon zone
2083	SSP585	all	5.07409	4.26975	5.85775	Temperate monsoon zone
2084	SSP585	all	4.96626	4.37609	5.67024	Temperate monsoon zone
2085	SSP585	all	5.10702	4.33035	5.81235	Temperate monsoon zone
2086	SSP585	all	5.13314	4.39872	5.69002	Temperate monsoon zone
2087	SSP585	all	5.09581	4.03428	5.84791	Temperate monsoon zone
2088	SSP585	all	5.1052	4.18218	5.82184	Temperate monsoon zone
2089	SSP585	all	5.35567	4.73906	5.9058	Temperate monsoon zone
2090	SSP585	all	5.42506	4.56818	6.10274	Temperate monsoon zone
2091	SSP585	all	5.60876	4.97235	5.92225	Temperate monsoon zone
2092	SSP585	all	5.77519	5.09943	6.31327	Temperate monsoon zone
2093	SSP585	all	5.82129	5.18519	6.32923	Temperate monsoon zone
2094	SSP585	all	5.86473	5.43446	6.27415	Temperate monsoon zone
2095	SSP585	all	5.8914	5.13765	6.73579	Temperate monsoon zone
2096	SSP585	all	5.86339	5.18436	6.50643	Temperate monsoon zone
2097	SSP585	all	5.83627	5.09727	6.47626	Temperate monsoon zone
2098	SSP585	all	6.07464	5.51142	6.60978	Temperate monsoon zone
2099	SSP585	all	5.88131	5.10346	6.34985	Temperate monsoon zone
1980	SSP126	all	-0.213233	-0.41207	-0.0127894	Subtropical monsoon zone
1981	SSP126	all	-0.116488	-0.330423	0.0294562	Subtropical monsoon zone
1982	SSP126	all	-0.230434	-0.488196	0.0168977	Subtropical monsoon zone
1983	SSP126	all	-0.405249	-0.697901	-0.0774388	Subtropical monsoon zone
1984	SSP126	all	-0.201391	-0.443938	0.0554029	Subtropical monsoon zone
1985	SSP126	all	-0.401108	-0.633974	-0.0696692	Subtropical monsoon zone
1986	SSP126	all	-0.0453315	-0.323958	0.173191	Subtropical monsoon zone
1987	SSP126	all	-0.241429	-0.473047	-0.00790591	Subtropical monsoon zone
1988	SSP126	all	-0.166723	-0.470952	0.190806	Subtropical monsoon zone
1989	SSP126	all	-0.070705	-0.341908	0.234164	Subtropical monsoon zone
1990	SSP126	all	0.0386232	-0.254414	0.271191	Subtropical monsoon zone
1991	SSP126	all	-0.0840562	-0.383534	0.234607	Subtropical monsoon zone
1992	SSP126	all	-0.372987	-0.617838	-0.10819	Subtropical monsoon zone
1993	SSP126	all	-0.339803	-0.537126	-0.159277	Subtropical monsoon zone
1994	SSP126	all	-0.110952	-0.352996	0.130006	Subtropical monsoon zone
1995	SSP126	all	-0.163803	-0.494754	0.168726	Subtropical monsoon zone
1996	SSP126	all	0.0551747	-0.216744	0.314872	Subtropical monsoon zone
1997	SSP126	all	0.14175	-0.124891	0.38077	Subtropical monsoon zone
1998	SSP126	all	0.207787	-0.0289711	0.425905	Subtropical monsoon zone
1999	SSP126	all	0.217526	-0.0991172	0.501845	Subtropical monsoon zone
2000	SSP126	all	0.231649	-0.0608163	0.554658	Subtropical monsoon zone
2001	SSP126	all	0.251188	0.015238	0.588498	Subtropical monsoon zone
2002	SSP126	all	0.288595	-0.0585256	0.69792	Subtropical monsoon zone
2003	SSP126	all	0.233218	-0.0519695	0.503677	Subtropical monsoon zone
2004	SSP126	all	0.441138	0.205299	0.642189	Subtropical monsoon zone
2005	SSP126	all	0.178557	-0.150684	0.474709	Subtropical monsoon zone
2006	SSP126	all	0.251482	-0.0737994	0.487246	Subtropical monsoon zone
2007	SSP126	all	0.000197875	-0.279554	0.237215	Subtropical monsoon zone
2008	SSP126	all	0.330665	0.135855	0.54979	Subtropical monsoon zone
2009	SSP126	all	0.29614	0.0919076	0.554343	Subtropical monsoon zone
2010	SSP126	all	0.154174	-0.0687645	0.381771	Subtropical monsoon zone
2011	SSP126	all	0.288184	-0.0559568	0.588618	Subtropical monsoon zone
2012	SSP126	all	0.360218	-0.0503996	0.773297	Subtropical monsoon zone
2013	SSP126	all	0.501041	0.148635	0.844958	Subtropical monsoon zone
2014	SSP126	all	0.249197	-0.0462482	0.538146	Subtropical monsoon zone
2015	SSP126	all	0.583115	0.236371	0.956631	Subtropical monsoon zone
2016	SSP126	all	0.789368	0.531861	1.13778	Subtropical monsoon zone
2017	SSP126	all	0.584101	0.183519	0.998789	Subtropical monsoon zone
2018	SSP126	all	0.749623	0.367697	1.00791	Subtropical monsoon zone
2019	SSP126	all	0.856692	0.483949	1.17498	Subtropical monsoon zone
2020	SSP126	all	0.921612	0.596988	1.1976	Subtropical monsoon zone
2021	SSP126	all	0.941059	0.565452	1.24535	Subtropical monsoon zone
2022	SSP126	all	0.898509	0.513764	1.28879	Subtropical monsoon zone
2023	SSP126	all	1.08548	0.751376	1.38299	Subtropical monsoon zone
2024	SSP126	all	1.11536	0.773852	1.3845	Subtropical monsoon zone
2025	SSP126	all	1.18301	0.877374	1.43788	Subtropical monsoon zone
2026	SSP126	all	1.10476	0.691003	1.49019	Subtropical monsoon zone
2027	SSP126	all	1.15831	0.800164	1.55387	Subtropical monsoon zone
2028	SSP126	all	1.44776	1.02793	1.87971	Subtropical monsoon zone
2029	SSP126	all	1.31017	0.853354	1.7545	Subtropical monsoon zone
2030	SSP126	all	1.40868	1.04069	1.77936	Subtropical monsoon zone
2031	SSP126	all	1.435	1.01002	1.92056	Subtropical monsoon zone
2032	SSP126	all	1.57942	1.29843	1.89672	Subtropical monsoon zone
2033	SSP126	all	1.3755	0.942932	1.79465	Subtropical monsoon zone
2034	SSP126	all	1.5483	1.04071	2.04602	Subtropical monsoon zone
2035	SSP126	all	1.66938	1.1868	2.12886	Subtropical monsoon zone
2036	SSP126	all	1.62786	1.15048	1.99545	Subtropical monsoon zone
2037	SSP126	all	1.43052	0.936417	1.88562	Subtropical monsoon zone
2038	SSP126	all	1.59046	1.11877	2.09888	Subtropical monsoon zone
2039	SSP126	all	1.55742	1.17832	1.92711	Subtropical monsoon zone
2040	SSP126	all	1.50784	1.11219	1.83123	Subtropical monsoon zone
2041	SSP126	all	1.51919	1.16948	1.79977	Subtropical monsoon zone
2042	SSP126	all	1.71795	1.27294	2.23129	Subtropical monsoon zone
2043	SSP126	all	1.7308	1.29802	2.10306	Subtropical monsoon zone
2044	SSP126	all	1.78036	1.43515	2.13413	Subtropical monsoon zone
2045	SSP126	all	1.69461	1.2883	2.04413	Subtropical monsoon zone
2046	SSP126	all	1.65022	1.29645	2.00176	Subtropical monsoon zone
2047	SSP126	all	1.63912	1.28129	1.90463	Subtropical monsoon zone
2048	SSP126	all	1.8784	1.27207	2.36356	Subtropical monsoon zone
2049	SSP126	all	1.86445	1.32075	2.29582	Subtropical monsoon zone
2050	SSP126	all	1.658	1.17161	2.15659	Subtropical monsoon zone
2051	SSP126	all	1.4985	1.14914	1.78542	Subtropical monsoon zone
2052	SSP126	all	1.63825	1.17268	1.98042	Subtropical monsoon zone
2053	SSP126	all	1.89402	1.30713	2.50098	Subtropical monsoon zone
2054	SSP126	all	1.93162	1.32451	2.57102	Subtropical monsoon zone
2055	SSP126	all	2.02059	1.53365	2.38449	Subtropical monsoon zone
2056	SSP126	all	1.88787	1.43744	2.27392	Subtropical monsoon zone
2057	SSP126	all	1.92201	1.5768	2.32933	Subtropical monsoon zone
2058	SSP126	all	1.88431	1.40474	2.36583	Subtropical monsoon zone
2059	SSP126	all	1.99745	1.64183	2.44403	Subtropical monsoon zone
2060	SSP126	all	2.01006	1.61214	2.47889	Subtropical monsoon zone
2061	SSP126	all	1.97836	1.5618	2.35895	Subtropical monsoon zone
2062	SSP126	all	1.83848	1.26552	2.44116	Subtropical monsoon zone
2063	SSP126	all	2.05547	1.60783	2.48638	Subtropical monsoon zone
2064	SSP126	all	1.73773	1.27374	2.18432	Subtropical monsoon zone
2065	SSP126	all	1.79872	1.32362	2.16207	Subtropical monsoon zone
2066	SSP126	all	1.95157	1.48163	2.51295	Subtropical monsoon zone
2067	SSP126	all	2.04982	1.64454	2.41342	Subtropical monsoon zone
2068	SSP126	all	1.88547	1.44769	2.18666	Subtropical monsoon zone
2069	SSP126	all	1.96921	1.48277	2.45183	Subtropical monsoon zone
2070	SSP126	all	2.03264	1.64626	2.4854	Subtropical monsoon zone
2071	SSP126	all	1.84123	1.37899	2.26802	Subtropical monsoon zone
2072	SSP126	all	1.91847	1.4615	2.31973	Subtropical monsoon zone
2073	SSP126	all	1.96715	1.60104	2.35214	Subtropical monsoon zone
2074	SSP126	all	1.77363	1.44813	2.11245	Subtropical monsoon zone
2075	SSP126	all	2.03072	1.67786	2.41673	Subtropical monsoon zone
2076	SSP126	all	1.80639	1.37288	2.20229	Subtropical monsoon zone
2077	SSP126	all	1.96011	1.50056	2.3628	Subtropical monsoon zone
2078	SSP126	all	1.95677	1.53651	2.31366	Subtropical monsoon zone
2079	SSP126	all	2.03276	1.6299	2.44548	Subtropical monsoon zone
2080	SSP126	all	2.00857	1.62787	2.47246	Subtropical monsoon zone
2081	SSP126	all	1.88457	1.37676	2.33213	Subtropical monsoon zone
2082	SSP126	all	2.00486	1.63583	2.28868	Subtropical monsoon zone
2083	SSP126	all	1.85979	1.47074	2.21467	Subtropical monsoon zone
2084	SSP126	all	1.79807	1.31616	2.34565	Subtropical monsoon zone
2085	SSP126	all	1.81071	1.26895	2.38735	Subtropical monsoon zone
2086	SSP126	all	2.05504	1.34739	2.75596	Subtropical monsoon zone
2087	SSP126	all	1.87368	1.35078	2.24407	Subtropical monsoon zone
2088	SSP126	all	1.77608	1.20969	2.25751	Subtropical monsoon zone
2089	SSP126	all	1.75657	1.21927	2.22313	Subtropical monsoon zone
2090	SSP126	all	1.98449	1.54713	2.46418	Subtropical monsoon zone
2091	SSP126	all	2.07892	1.59685	2.50601	Subtropical monsoon zone
2092	SSP126	all	1.94143	1.4331	2.37534	Subtropical monsoon zone
2093	SSP126	all	1.87997	1.46572	2.33874	Subtropical monsoon zone
2094	SSP126	all	1.9043	1.35079	2.42143	Subtropical monsoon zone
2095	SSP126	all	2.06928	1.57711	2.46214	Subtropical monsoon zone
2096	SSP126	all	1.75878	1.21007	2.19484	Subtropical monsoon zone
2097	SSP126	all	1.75232	1.22907	2.2355	Subtropical monsoon zone
2098	SSP126	all	1.9644	1.59848	2.33192	Subtropical monsoon zone
2099	SSP126	all	1.72538	1.17664	2.24949	Subtropical monsoon zone
1980	SSP245	all	-0.212986	-0.410665	-0.0131139	Subtropical monsoon zone
1981	SSP245	all	-0.115552	-0.331482	0.0322123	Subtropical monsoon zone
1982	SSP245	all	-0.22884	-0.485691	0.0203791	Subtropical monsoon zone
1983	SSP245	all	-0.403922	-0.698284	-0.0754364	Subtropical monsoon zone
1984	SSP245	all	-0.202248	-0.440445	0.0525205	Subtropical monsoon zone
1985	SSP245	all	-0.401065	-0.63266	-0.0732685	Subtropical monsoon zone
1986	SSP245	all	-0.046326	-0.327421	0.177245	Subtropical monsoon zone
1987	SSP245	all	-0.241384	-0.475429	-0.00593335	Subtropical monsoon zone
1988	SSP245	all	-0.166541	-0.468159	0.190551	Subtropical monsoon zone
1989	SSP245	all	-0.0704951	-0.336709	0.23479	Subtropical monsoon zone
1990	SSP245	all	0.0397991	-0.256383	0.273597	Subtropical monsoon zone
1991	SSP245	all	-0.0842728	-0.381871	0.23262	Subtropical monsoon zone
1992	SSP245	all	-0.37406	-0.61796	-0.112287	Subtropical monsoon zone
1993	SSP245	all	-0.339063	-0.536647	-0.158766	Subtropical monsoon zone
1994	SSP245	all	-0.108919	-0.351357	0.132019	Subtropical monsoon zone
1995	SSP245	all	-0.164407	-0.49765	0.170111	Subtropical monsoon zone
1996	SSP245	all	0.0546877	-0.221537	0.313772	Subtropical monsoon zone
1997	SSP245	all	0.141419	-0.125745	0.38501	Subtropical monsoon zone
1998	SSP245	all	0.208135	-0.0310467	0.428692	Subtropical monsoon zone
1999	SSP245	all	0.214223	-0.102449	0.500421	Subtropical monsoon zone
2000	SSP245	all	0.230868	-0.0633152	0.558617	Subtropical monsoon zone
2001	SSP245	all	0.250059	0.0142964	0.586129	Subtropical monsoon zone
2002	SSP245	all	0.28775	-0.058363	0.695683	Subtropical monsoon zone
2003	SSP245	all	0.231984	-0.052614	0.497074	Subtropical monsoon zone
2004	SSP245	all	0.443051	0.20706	0.644959	Subtropical monsoon zone
2005	SSP245	all	0.17825	-0.151092	0.473392	Subtropical monsoon zone
2006	SSP245	all	0.252973	-0.0720912	0.488067	Subtropical monsoon zone
2007	SSP245	all	0.0016366	-0.277618	0.237131	Subtropical monsoon zone
2008	SSP245	all	0.328334	0.13375	0.549273	Subtropical monsoon zone
2009	SSP245	all	0.296911	0.0929654	0.556275	Subtropical monsoon zone
2010	SSP245	all	0.154756	-0.0689996	0.379941	Subtropical monsoon zone
2011	SSP245	all	0.2875	-0.0594352	0.588824	Subtropical monsoon zone
2012	SSP245	all	0.360811	-0.0515834	0.773017	Subtropical monsoon zone
2013	SSP245	all	0.49828	0.146274	0.844723	Subtropical monsoon zone
2014	SSP245	all	0.24954	-0.0422893	0.537367	Subtropical monsoon zone
2015	SSP245	all	0.554733	0.199944	0.796348	Subtropical monsoon zone
2016	SSP245	all	0.711733	0.393537	1.05588	Subtropical monsoon zone
2017	SSP245	all	0.821378	0.490287	1.18061	Subtropical monsoon zone
2018	SSP245	all	0.669091	0.337082	0.965133	Subtropical monsoon zone
2019	SSP245	all	0.650444	0.26635	1.04329	Subtropical monsoon zone
2020	SSP245	all	0.544216	0.144922	0.931748	Subtropical monsoon zone
2021	SSP245	all	0.728229	0.318914	1.12088	Subtropical monsoon zone
2022	SSP245	all	0.888294	0.612576	1.19719	Subtropical monsoon zone
2023	SSP245	all	0.977314	0.614947	1.30872	Subtropical monsoon zone
2024	SSP245	all	0.964307	0.666855	1.2229	Subtropical monsoon zone
2025	SSP245	all	0.933439	0.594897	1.31218	Subtropical monsoon zone
2026	SSP245	all	0.84738	0.427432	1.30838	Subtropical monsoon zone
2027	SSP245	all	0.840815	0.488771	1.12454	Subtropical monsoon zone
2028	SSP245	all	1.13351	0.701838	1.52436	Subtropical monsoon zone
2029	SSP245	all	1.23991	0.825973	1.64762	Subtropical monsoon zone
2030	SSP245	all	0.981231	0.745873	1.26495	Subtropical monsoon zone
2031	SSP245	all	1.08044	0.778403	1.4008	Subtropical monsoon zone
2032	SSP245	all	1.30568	0.98136	1.62848	Subtropical monsoon zone
2033	SSP245	all	1.31146	0.888045	1.76736	Subtropical monsoon zone
2034	SSP245	all	1.36251	1.06848	1.65046	Subtropical monsoon zone
2035	SSP245	all	1.25073	0.778169	1.72596	Subtropical monsoon zone
2036	SSP245	all	1.288	1.00413	1.52899	Subtropical monsoon zone
2037	SSP245	all	1.47272	1.10242	1.84764	Subtropical monsoon zone
2038	SSP245	all	1.61899	1.41585	1.8489	Subtropical monsoon zone
2039	SSP245	all	1.60754	1.33484	1.99397	Subtropical monsoon zone
2040	SSP245	all	1.38324	0.872292	1.80701	Subtropical monsoon zone
2041	SSP245	all	1.43542	1.05714	1.70298	Subtropical monsoon zone
2042	SSP245	all	1.43958	1.08442	1.87411	Subtropical monsoon zone
2043	SSP245	all	1.59258	1.11551	1.99408	Subtropical monsoon zone
2044	SSP245	all	1.56206	1.1026	1.99403	Subtropical monsoon zone
2045	SSP245	all	1.54442	1.16748	1.93668	Subtropical monsoon zone
2046	SSP245	all	1.76147	1.40194	2.13398	Subtropical monsoon zone
2047	SSP245	all	1.62983	1.32023	1.90509	Subtropical monsoon zone
2048	SSP245	all	1.94235	1.55479	2.2978	Subtropical monsoon zone
2049	SSP245	all	1.72949	1.27499	2.14966	Subtropical monsoon zone
2050	SSP245	all	1.92813	1.45176	2.46359	Subtropical monsoon zone
2051	SSP245	all	2.02924	1.58723	2.50062	Subtropical monsoon zone
2052	SSP245	all	1.78681	1.44084	2.17987	Subtropical monsoon zone
2053	SSP245	all	2.02337	1.55586	2.51128	Subtropical monsoon zone
2054	SSP245	all	1.88575	1.57177	2.12062	Subtropical monsoon zone
2055	SSP245	all	1.9546	1.57559	2.26853	Subtropical monsoon zone
2056	SSP245	all	2.30884	1.83988	2.6967	Subtropical monsoon zone
2057	SSP245	all	2.20581	1.82478	2.64875	Subtropical monsoon zone
2058	SSP245	all	2.12296	1.78366	2.43415	Subtropical monsoon zone
2059	SSP245	all	2.12841	1.71241	2.46581	Subtropical monsoon zone
2060	SSP245	all	2.13684	1.7849	2.5079	Subtropical monsoon zone
2061	SSP245	all	2.21637	1.84375	2.56059	Subtropical monsoon zone
2062	SSP245	all	2.14965	1.75942	2.53712	Subtropical monsoon zone
2063	SSP245	all	2.33805	2.04471	2.66415	Subtropical monsoon zone
2064	SSP245	all	2.1347	1.67975	2.52103	Subtropical monsoon zone
2065	SSP245	all	2.2943	1.8815	2.68128	Subtropical monsoon zone
2066	SSP245	all	2.32121	2.0071	2.5907	Subtropical monsoon zone
2067	SSP245	all	2.31336	1.8809	2.66521	Subtropical monsoon zone
2068	SSP245	all	2.51035	2.06351	3.02995	Subtropical monsoon zone
2069	SSP245	all	2.40807	1.81023	3.05826	Subtropical monsoon zone
2070	SSP245	all	2.36223	1.92921	2.78464	Subtropical monsoon zone
2071	SSP245	all	2.33747	1.83164	2.74834	Subtropical monsoon zone
2072	SSP245	all	2.35455	2.01654	2.78115	Subtropical monsoon zone
2073	SSP245	all	2.50577	2.128	2.92835	Subtropical monsoon zone
2074	SSP245	all	2.46453	1.96675	2.81676	Subtropical monsoon zone
2075	SSP245	all	2.53185	2.10071	2.80057	Subtropical monsoon zone
2076	SSP245	all	2.69569	2.21273	3.21536	Subtropical monsoon zone
2077	SSP245	all	2.61092	2.21392	2.98135	Subtropical monsoon zone
2078	SSP245	all	2.65874	2.17416	3.04027	Subtropical monsoon zone
2079	SSP245	all	2.59682	2.1698	2.92503	Subtropical monsoon zone
2080	SSP245	all	2.58407	2.05955	3.11301	Subtropical monsoon zone
2081	SSP245	all	2.53819	1.98859	2.95281	Subtropical monsoon zone
2082	SSP245	all	2.79637	2.32633	3.10625	Subtropical monsoon zone
2083	SSP245	all	2.75853	2.23847	3.26167	Subtropical monsoon zone
2084	SSP245	all	2.65553	2.11179	3.10731	Subtropical monsoon zone
2085	SSP245	all	2.54819	2.02566	2.87275	Subtropical monsoon zone
2086	SSP245	all	2.88301	2.4569	3.33136	Subtropical monsoon zone
2087	SSP245	all	2.63025	2.29822	2.92702	Subtropical monsoon zone
2088	SSP245	all	2.8479	2.46366	3.17645	Subtropical monsoon zone
2089	SSP245	all	2.59192	2.24703	2.93004	Subtropical monsoon zone
2090	SSP245	all	2.8208	2.50504	3.14604	Subtropical monsoon zone
2091	SSP245	all	2.85806	2.46286	3.22271	Subtropical monsoon zone
2092	SSP245	all	2.79407	2.40854	3.14282	Subtropical monsoon zone
2093	SSP245	all	2.84421	2.50664	3.1609	Subtropical monsoon zone
2094	SSP245	all	2.89142	2.34355	3.406	Subtropical monsoon zone
2095	SSP245	all	2.76318	2.25062	3.25473	Subtropical monsoon zone
2096	SSP245	all	2.71623	2.18231	3.26223	Subtropical monsoon zone
2097	SSP245	all	2.83581	2.21009	3.46519	Subtropical monsoon zone
2098	SSP245	all	2.92975	2.4268	3.40018	Subtropical monsoon zone
2099	SSP245	all	2.84134	2.3397	3.24047	Subtropical monsoon zone
1980	SSP585	all	-0.212953	-0.410386	-0.0121959	Subtropical monsoon zone
1981	SSP585	all	-0.114995	-0.330805	0.03113	Subtropical monsoon zone
1982	SSP585	all	-0.231454	-0.49198	0.0200591	Subtropical monsoon zone
1983	SSP585	all	-0.400203	-0.692883	-0.0697933	Subtropical monsoon zone
1984	SSP585	all	-0.201221	-0.446835	0.0563848	Subtropical monsoon zone
1985	SSP585	all	-0.400555	-0.632947	-0.0728199	Subtropical monsoon zone
1986	SSP585	all	-0.0452297	-0.327605	0.173414	Subtropical monsoon zone
1987	SSP585	all	-0.242386	-0.473255	-0.00564256	Subtropical monsoon zone
1988	SSP585	all	-0.166747	-0.470544	0.192455	Subtropical monsoon zone
1989	SSP585	all	-0.0704285	-0.344179	0.236311	Subtropical monsoon zone
1990	SSP585	all	0.0413828	-0.250452	0.275492	Subtropical monsoon zone
1991	SSP585	all	-0.0855897	-0.384803	0.230701	Subtropical monsoon zone
1992	SSP585	all	-0.374515	-0.620148	-0.113897	Subtropical monsoon zone
1993	SSP585	all	-0.338272	-0.535574	-0.161341	Subtropical monsoon zone
1994	SSP585	all	-0.110193	-0.351042	0.12699	Subtropical monsoon zone
1995	SSP585	all	-0.16515	-0.496562	0.172461	Subtropical monsoon zone
1996	SSP585	all	0.0553588	-0.219329	0.314912	Subtropical monsoon zone
1997	SSP585	all	0.141429	-0.126039	0.380458	Subtropical monsoon zone
1998	SSP585	all	0.208418	-0.0287526	0.428253	Subtropical monsoon zone
1999	SSP585	all	0.216088	-0.0981186	0.497994	Subtropical monsoon zone
2000	SSP585	all	0.231959	-0.0637728	0.553884	Subtropical monsoon zone
2001	SSP585	all	0.248533	0.0119919	0.588919	Subtropical monsoon zone
2002	SSP585	all	0.288579	-0.0612089	0.698264	Subtropical monsoon zone
2003	SSP585	all	0.233134	-0.0503841	0.496691	Subtropical monsoon zone
2004	SSP585	all	0.443004	0.205048	0.642452	Subtropical monsoon zone
2005	SSP585	all	0.179815	-0.150853	0.476934	Subtropical monsoon zone
2006	SSP585	all	0.250314	-0.0742548	0.489604	Subtropical monsoon zone
2007	SSP585	all	-0.00130479	-0.280964	0.237704	Subtropical monsoon zone
2008	SSP585	all	0.329743	0.135704	0.550854	Subtropical monsoon zone
2009	SSP585	all	0.29344	0.0868025	0.553732	Subtropical monsoon zone
2010	SSP585	all	0.154701	-0.0691631	0.382288	Subtropical monsoon zone
2011	SSP585	all	0.286749	-0.0615966	0.590353	Subtropical monsoon zone
2012	SSP585	all	0.360377	-0.0542795	0.775373	Subtropical monsoon zone
2013	SSP585	all	0.500361	0.147307	0.842598	Subtropical monsoon zone
2014	SSP585	all	0.246695	-0.046555	0.53588	Subtropical monsoon zone
2015	SSP585	all	0.551484	0.223705	0.824339	Subtropical monsoon zone
2016	SSP585	all	0.505368	0.033149	0.888893	Subtropical monsoon zone
2017	SSP585	all	0.657175	0.315426	0.938876	Subtropical monsoon zone
2018	SSP585	all	0.749512	0.412472	1.06938	Subtropical monsoon zone
2019	SSP585	all	0.636378	0.375555	0.910075	Subtropical monsoon zone
2020	SSP585	all	1.08118	0.78481	1.42961	Subtropical monsoon zone
2021	SSP585	all	1.06059	0.749971	1.33164	Subtropical monsoon zone
2022	SSP585	all	0.935456	0.477076	1.36574	Subtropical monsoon zone
2023	SSP585	all	0.908078	0.528265	1.25055	Subtropical monsoon zone
2024	SSP585	all	1.06133	0.747786	1.44951	Subtropical monsoon zone
2025	SSP585	all	1.19768	0.79365	1.5848	Subtropical monsoon zone
2026	SSP585	all	1.04145	0.552742	1.5198	Subtropical monsoon zone
2027	SSP585	all	1.27283	0.913631	1.66462	Subtropical monsoon zone
2028	SSP585	all	1.24111	0.831016	1.6004	Subtropical monsoon zone
2029	SSP585	all	1.3126	0.896799	1.70305	Subtropical monsoon zone
2030	SSP585	all	1.24593	0.911499	1.62987	Subtropical monsoon zone
2031	SSP585	all	1.39963	1.10143	1.69439	Subtropical monsoon zone
2032	SSP585	all	1.49588	1.10939	1.70767	Subtropical monsoon zone
2033	SSP585	all	1.42367	1.08027	1.84933	Subtropical monsoon zone
2034	SSP585	all	1.5284	1.19652	1.82585	Subtropical monsoon zone
2035	SSP585	all	1.35749	0.922177	1.75156	Subtropical monsoon zone
2036	SSP585	all	1.46114	1.01143	1.82875	Subtropical monsoon zone
2037	SSP585	all	1.81756	1.40427	2.19752	Subtropical monsoon zone
2038	SSP585	all	1.73318	1.3733	2.02675	Subtropical monsoon zone
2039	SSP585	all	1.74733	1.27663	2.23646	Subtropical monsoon zone
2040	SSP585	all	1.81972	1.18571	2.40124	Subtropical monsoon zone
2041	SSP585	all	1.96603	1.41	2.50551	Subtropical monsoon zone
2042	SSP585	all	1.75107	1.40018	2.13343	Subtropical monsoon zone
2043	SSP585	all	2.08432	1.67049	2.51461	Subtropical monsoon zone
2044	SSP585	all	2.08737	1.48676	2.67023	Subtropical monsoon zone
2045	SSP585	all	2.05527	1.68282	2.37864	Subtropical monsoon zone
2046	SSP585	all	2.29768	1.82327	2.69853	Subtropical monsoon zone
2047	SSP585	all	2.00261	1.58018	2.42269	Subtropical monsoon zone
2048	SSP585	all	2.108	1.62582	2.66	Subtropical monsoon zone
2049	SSP585	all	2.4531	2.06201	2.77247	Subtropical monsoon zone
2050	SSP585	all	2.56165	2.03513	3.11651	Subtropical monsoon zone
2051	SSP585	all	2.28649	1.82449	2.84141	Subtropical monsoon zone
2052	SSP585	all	2.38356	2.03065	2.76369	Subtropical monsoon zone
2053	SSP585	all	2.46362	1.98807	2.89942	Subtropical monsoon zone
2054	SSP585	all	2.46201	2.1603	2.95982	Subtropical monsoon zone
2055	SSP585	all	2.63903	2.13775	3.1641	Subtropical monsoon zone
2056	SSP585	all	2.70127	2.29183	3.20652	Subtropical monsoon zone
2057	SSP585	all	2.58832	2.29162	2.88944	Subtropical monsoon zone
2058	SSP585	all	2.77715	2.23995	3.23322	Subtropical monsoon zone
2059	SSP585	all	2.87567	2.49157	3.39938	Subtropical monsoon zone
2060	SSP585	all	2.87556	2.28859	3.43177	Subtropical monsoon zone
2061	SSP585	all	2.9058	2.49719	3.22574	Subtropical monsoon zone
2062	SSP585	all	2.80877	2.50792	3.15775	Subtropical monsoon zone
2063	SSP585	all	3.13109	2.62655	3.60309	Subtropical monsoon zone
2064	SSP585	all	3.25095	2.73912	3.75884	Subtropical monsoon zone
2065	SSP585	all	3.03804	2.54259	3.52017	Subtropical monsoon zone
2066	SSP585	all	3.27087	2.77575	3.72037	Subtropical monsoon zone
2067	SSP585	all	3.39154	2.86176	3.68822	Subtropical monsoon zone
2068	SSP585	all	3.42088	2.99989	3.87206	Subtropical monsoon zone
2069	SSP585	all	3.51146	3.00574	4.09595	Subtropical monsoon zone
2070	SSP585	all	3.56	3.10918	4.06669	Subtropical monsoon zone
2071	SSP585	all	3.62793	3.04426	4.20419	Subtropical monsoon zone
2072	SSP585	all	3.69374	3.27618	4.12855	Subtropical monsoon zone
2073	SSP585	all	3.68661	3.19571	4.08884	Subtropical monsoon zone
2074	SSP585	all	3.85145	3.39437	4.2941	Subtropical monsoon zone
2075	SSP585	all	3.83005	3.32552	4.11884	Subtropical monsoon zone
2076	SSP585	all	3.83874	3.31	4.23324	Subtropical monsoon zone
2077	SSP585	all	3.71926	3.27067	4.10593	Subtropical monsoon zone
2078	SSP585	all	3.83197	3.38012	4.29161	Subtropical monsoon zone
2079	SSP585	all	3.96904	3.45911	4.46657	Subtropical monsoon zone
2080	SSP585	all	4.25464	3.79303	4.58974	Subtropical monsoon zone
2081	SSP585	all	4.16155	3.74222	4.61287	Subtropical monsoon zone
2082	SSP585	all	4.34555	3.61607	4.91847	Subtropical monsoon zone
2083	SSP585	all	4.32327	3.68471	4.68465	Subtropical monsoon zone
2084	SSP585	all	4.37196	3.80485	4.79598	Subtropical monsoon zone
2085	SSP585	all	4.47219	3.85833	5.04319	Subtropical monsoon zone
2086	SSP585	all	4.58053	4.10517	5.04471	Subtropical monsoon zone
2087	SSP585	all	4.60738	3.97248	5.19419	Subtropical monsoon zone
2088	SSP585	all	4.80775	4.23832	5.24826	Subtropical monsoon zone
2089	SSP585	all	4.69264	4.23961	5.18753	Subtropical monsoon zone
2090	SSP585	all	4.81456	4.20743	5.29902	Subtropical monsoon zone
2091	SSP585	all	4.91004	4.31497	5.36804	Subtropical monsoon zone
2092	SSP585	all	5.11815	4.47631	5.71024	Subtropical monsoon zone
2093	SSP585	all	5.04109	4.59886	5.39037	Subtropical monsoon zone
2094	SSP585	all	5.16291	4.50887	5.72139	Subtropical monsoon zone
2095	SSP585	all	5.13371	4.46944	5.68692	Subtropical monsoon zone
2096	SSP585	all	5.29359	4.60385	5.75187	Subtropical monsoon zone
2097	SSP585	all	5.21178	4.74171	5.59443	Subtropical monsoon zone
2098	SSP585	all	5.44802	4.92223	5.79159	Subtropical monsoon zone
2099	SSP585	all	5.22189	4.72435	5.67674	Subtropical monsoon zone
1980	SSP126	all	-0.325403	-0.652274	0.096515	Temperate continental zone
1981	SSP126	all	-0.336453	-0.730754	-0.0433775	Temperate continental zone
1982	SSP126	all	-0.419444	-0.824393	-0.0526555	Temperate continental zone
1983	SSP126	all	-0.990886	-1.40297	-0.59467	Temperate continental zone
1984	SSP126	all	-0.569843	-1.04375	-0.125088	Temperate continental zone
1985	SSP126	all	-0.555382	-0.959565	0.00343356	Temperate continental zone
1986	SSP126	all	-0.162726	-0.738545	0.429709	Temperate continental zone
1987	SSP126	all	-0.368352	-0.673474	-0.0463556	Temperate continental zone
1988	SSP126	all	-0.296041	-0.576747	-0.0921843	Temperate continental zone
1989	SSP126	all	0.0922226	-0.321252	0.470678	Temperate continental zone
1990	SSP126	all	0.0946926	-0.31224	0.476063	Temperate continental zone
1991	SSP126	all	-0.0295069	-0.449392	0.337662	Temperate continental zone
1992	SSP126	all	-0.522843	-0.797026	-0.218566	Temperate continental zone
1993	SSP126	all	-0.527717	-0.862747	-0.185979	Temperate continental zone
1994	SSP126	all	-0.291163	-0.653217	0.0497835	Temperate continental zone
1995	SSP126	all	-0.317387	-0.742991	0.155794	Temperate continental zone
1996	SSP126	all	0.10597	-0.32343	0.356793	Temperate continental zone
1997	SSP126	all	0.0846072	-0.230578	0.380979	Temperate continental zone
1998	SSP126	all	0.289243	-0.0876488	0.671598	Temperate continental zone
1999	SSP126	all	0.277598	-0.0474927	0.622617	Temperate continental zone
2000	SSP126	all	0.414635	0.0187353	0.802731	Temperate continental zone
2001	SSP126	all	0.148938	-0.346218	0.625381	Temperate continental zone
2002	SSP126	all	0.487492	0.188081	0.811033	Temperate continental zone
2003	SSP126	all	0.470695	0.00494171	0.864238	Temperate continental zone
2004	SSP126	all	0.69404	0.188928	1.22732	Temperate continental zone
2005	SSP126	all	0.600007	0.0861516	1.16077	Temperate continental zone
2006	SSP126	all	0.766905	0.325452	1.03928	Temperate continental zone
2007	SSP126	all	0.0497668	-0.281318	0.322958	Temperate continental zone
2008	SSP126	all	0.602935	0.288581	0.892679	Temperate continental zone
2009	SSP126	all	0.533398	0.152168	0.947018	Temperate continental zone
2010	SSP126	all	0.605223	0.265933	0.930367	Temperate continental zone
2011	SSP126	all	0.701118	0.258146	1.24669	Temperate continental zone
2012	SSP126	all	0.662932	0.157203	1.16098	Temperate continental zone
2013	SSP126	all	0.778493	0.272258	1.2144	Temperate continental zone
2014	SSP126	all	0.737392	0.243476	1.29109	Temperate continental zone
2015	SSP126	all	0.842532	0.385532	1.27851	Temperate continental zone
2016	SSP126	all	1.13577	0.838719	1.63707	Temperate continental zone
2017	SSP126	all	0.794473	0.468892	1.19004	Temperate continental zone
2018	SSP126	all	0.851633	0.408386	1.24662	Temperate continental zone
2019	SSP126	all	1.02791	0.369078	1.67065	Temperate continental zone
2020	SSP126	all	0.984708	0.657331	1.26516	Temperate continental zone
2021	SSP126	all	0.933521	0.534938	1.35726	Temperate continental zone
2022	SSP126	all	1.44565	1.00853	1.85172	Temperate continental zone
2023	SSP126	all	1.28043	0.821964	1.81525	Temperate continental zone
2024	SSP126	all	1.34751	0.89418	1.8445	Temperate continental zone
2025	SSP126	all	1.42006	1.03066	1.86533	Temperate continental zone
2026	SSP126	all	1.28996	0.872431	1.69115	Temperate continental zone
2027	SSP126	all	1.41254	0.956581	1.84401	Temperate continental zone
2028	SSP126	all	1.58772	1.11774	2.02436	Temperate continental zone
2029	SSP126	all	1.40511	0.692605	2.06281	Temperate continental zone
2030	SSP126	all	1.445	0.847809	1.99682	Temperate continental zone
2031	SSP126	all	1.54291	0.89687	2.29575	Temperate continental zone
2032	SSP126	all	1.63894	1.14818	2.08697	Temperate continental zone
2033	SSP126	all	1.52575	1.0718	2.13527	Temperate continental zone
2034	SSP126	all	1.56696	0.978389	2.14954	Temperate continental zone
2035	SSP126	all	1.7159	1.04668	2.48953	Temperate continental zone
2036	SSP126	all	1.69193	1.13451	2.16209	Temperate continental zone
2037	SSP126	all	1.67873	1.1201	2.22995	Temperate continental zone
2038	SSP126	all	1.80476	1.23781	2.30432	Temperate continental zone
2039	SSP126	all	1.85514	1.49789	2.22438	Temperate continental zone
2040	SSP126	all	1.75123	1.17099	2.27935	Temperate continental zone
2041	SSP126	all	1.52624	0.942407	2.05077	Temperate continental zone
2042	SSP126	all	1.80674	0.927482	2.54905	Temperate continental zone
2043	SSP126	all	1.89412	1.39427	2.39899	Temperate continental zone
2044	SSP126	all	1.96321	1.515	2.43134	Temperate continental zone
2045	SSP126	all	1.78379	1.37009	2.18278	Temperate continental zone
2046	SSP126	all	1.77549	1.11402	2.41107	Temperate continental zone
2047	SSP126	all	1.74324	1.29349	2.0341	Temperate continental zone
2048	SSP126	all	2.28772	1.78517	3.01067	Temperate continental zone
2049	SSP126	all	2.12044	1.59933	2.61003	Temperate continental zone
2050	SSP126	all	1.84985	1.2951	2.33846	Temperate continental zone
2051	SSP126	all	1.58934	1.2102	1.95042	Temperate continental zone
2052	SSP126	all	2.02015	1.45641	2.4568	Temperate continental zone
2053	SSP126	all	2.00261	1.38916	2.55461	Temperate continental zone
2054	SSP126	all	2.07517	1.51638	2.59974	Temperate continental zone
2055	SSP126	all	2.11486	1.66278	2.60865	Temperate continental zone
2056	SSP126	all	2.14319	1.63302	2.67608	Temperate continental zone
2057	SSP126	all	2.16149	1.79732	2.59549	Temperate continental zone
2058	SSP126	all	2.20376	1.56031	2.76978	Temperate continental zone
2059	SSP126	all	2.15191	1.72843	2.89857	Temperate continental zone
2060	SSP126	all	2.20513	1.75925	2.7601	Temperate continental zone
2061	SSP126	all	2.01645	1.49286	2.59788	Temperate continental zone
2062	SSP126	all	1.7435	1.14687	2.31475	Temperate continental zone
2063	SSP126	all	2.20283	1.742	2.63522	Temperate continental zone
2064	SSP126	all	1.79453	1.18344	2.52276	Temperate continental zone
2065	SSP126	all	1.88302	1.2485	2.49536	Temperate continental zone
2066	SSP126	all	2.11801	1.61307	2.69565	Temperate continental zone
2067	SSP126	all	1.95242	1.48746	2.37766	Temperate continental zone
2068	SSP126	all	1.97924	1.32322	2.53399	Temperate continental zone
2069	SSP126	all	2.12924	1.66264	2.72869	Temperate continental zone
2070	SSP126	all	2.1312	1.79148	2.55758	Temperate continental zone
2071	SSP126	all	2.19731	1.77817	2.61597	Temperate continental zone
2072	SSP126	all	1.99435	1.44737	2.51591	Temperate continental zone
2073	SSP126	all	2.09788	1.6784	2.46803	Temperate continental zone
2074	SSP126	all	1.73367	1.24238	2.19833	Temperate continental zone
2075	SSP126	all	2.16783	1.51955	2.92054	Temperate continental zone
2076	SSP126	all	1.90629	1.31829	2.59205	Temperate continental zone
2077	SSP126	all	2.0396	1.71893	2.46515	Temperate continental zone
2078	SSP126	all	1.97297	1.51224	2.51863	Temperate continental zone
2079	SSP126	all	2.01792	1.49257	2.49872	Temperate continental zone
2080	SSP126	all	2.03939	1.49117	2.48095	Temperate continental zone
2081	SSP126	all	1.87108	1.20661	2.55129	Temperate continental zone
2082	SSP126	all	2.03847	1.4372	2.50502	Temperate continental zone
2083	SSP126	all	2.01286	1.53342	2.46789	Temperate continental zone
2084	SSP126	all	1.75548	1.18677	2.37445	Temperate continental zone
2085	SSP126	all	1.85775	1.23721	2.4796	Temperate continental zone
2086	SSP126	all	2.13279	1.36161	2.90949	Temperate continental zone
2087	SSP126	all	2.01035	1.28302	2.46809	Temperate continental zone
2088	SSP126	all	1.91711	1.23799	2.56707	Temperate continental zone
2089	SSP126	all	1.9274	1.37817	2.44003	Temperate continental zone
2090	SSP126	all	2.19553	1.74758	2.60447	Temperate continental zone
2091	SSP126	all	2.14661	1.52524	2.81827	Temperate continental zone
2092	SSP126	all	1.90932	1.28045	2.50204	Temperate continental zone
2093	SSP126	all	2.08534	1.56243	2.62426	Temperate continental zone
2094	SSP126	all	1.99266	1.54771	2.55756	Temperate continental zone
2095	SSP126	all	2.1555	1.68311	2.69799	Temperate continental zone
2096	SSP126	all	1.75349	0.863107	2.61563	Temperate continental zone
2097	SSP126	all	1.8158	1.29493	2.38039	Temperate continental zone
2098	SSP126	all	1.94131	1.56143	2.38947	Temperate continental zone
2099	SSP126	all	2.0103	1.31674	2.73686	Temperate continental zone
1980	SSP245	all	-0.326238	-0.650528	0.096549	Temperate continental zone
1981	SSP245	all	-0.336607	-0.733035	-0.0389594	Temperate continental zone
1982	SSP245	all	-0.417169	-0.819045	-0.0511638	Temperate continental zone
1983	SSP245	all	-0.986563	-1.39991	-0.587988	Temperate continental zone
1984	SSP245	all	-0.570722	-1.04474	-0.129665	Temperate continental zone
1985	SSP245	all	-0.556688	-0.954359	0.000417842	Temperate continental zone
1986	SSP245	all	-0.166619	-0.755469	0.429401	Temperate continental zone
1987	SSP245	all	-0.368454	-0.672816	-0.0464314	Temperate continental zone
1988	SSP245	all	-0.298366	-0.5788	-0.0931906	Temperate continental zone
1989	SSP245	all	0.0925823	-0.320579	0.466416	Temperate continental zone
1990	SSP245	all	0.09446	-0.310274	0.476888	Temperate continental zone
1991	SSP245	all	-0.031904	-0.450316	0.337956	Temperate continental zone
1992	SSP245	all	-0.525091	-0.796857	-0.218921	Temperate continental zone
1993	SSP245	all	-0.527885	-0.86641	-0.186796	Temperate continental zone
1994	SSP245	all	-0.288593	-0.655146	0.0539548	Temperate continental zone
1995	SSP245	all	-0.316743	-0.744597	0.159056	Temperate continental zone
1996	SSP245	all	0.10722	-0.322863	0.348526	Temperate continental zone
1997	SSP245	all	0.0834875	-0.233269	0.386214	Temperate continental zone
1998	SSP245	all	0.288075	-0.0905413	0.669461	Temperate continental zone
1999	SSP245	all	0.278733	-0.0445452	0.628722	Temperate continental zone
2000	SSP245	all	0.41414	0.0122679	0.802835	Temperate continental zone
2001	SSP245	all	0.147132	-0.343749	0.629358	Temperate continental zone
2002	SSP245	all	0.484666	0.19143	0.803478	Temperate continental zone
2003	SSP245	all	0.471915	0.0063106	0.862231	Temperate continental zone
2004	SSP245	all	0.69829	0.196991	1.2285	Temperate continental zone
2005	SSP245	all	0.597786	0.0841843	1.15775	Temperate continental zone
2006	SSP245	all	0.769602	0.323652	1.0453	Temperate continental zone
2007	SSP245	all	0.052514	-0.278657	0.325641	Temperate continental zone
2008	SSP245	all	0.601375	0.286486	0.895914	Temperate continental zone
2009	SSP245	all	0.535666	0.154262	0.947651	Temperate continental zone
2010	SSP245	all	0.607074	0.260732	0.938057	Temperate continental zone
2011	SSP245	all	0.69858	0.263689	1.24166	Temperate continental zone
2012	SSP245	all	0.664003	0.159758	1.1626	Temperate continental zone
2013	SSP245	all	0.776023	0.265744	1.20868	Temperate continental zone
2014	SSP245	all	0.739666	0.243947	1.30073	Temperate continental zone
2015	SSP245	all	0.970871	0.581686	1.27381	Temperate continental zone
2016	SSP245	all	1.20352	0.791131	1.57902	Temperate continental zone
2017	SSP245	all	1.01998	0.691822	1.4024	Temperate continental zone
2018	SSP245	all	1.09285	0.698248	1.40002	Temperate continental zone
2019	SSP245	all	0.914828	0.532245	1.33744	Temperate continental zone
2020	SSP245	all	0.682084	0.31631	1.0409	Temperate continental zone
2021	SSP245	all	0.935858	0.421504	1.4033	Temperate continental zone
2022	SSP245	all	1.11122	0.758278	1.48539	Temperate continental zone
2023	SSP245	all	1.47175	0.947732	1.93915	Temperate continental zone
2024	SSP245	all	1.02891	0.579502	1.42304	Temperate continental zone
2025	SSP245	all	1.23468	0.892257	1.60914	Temperate continental zone
2026	SSP245	all	1.1996	0.6592	1.69349	Temperate continental zone
2027	SSP245	all	1.41501	0.986452	1.82925	Temperate continental zone
2028	SSP245	all	1.46479	0.796303	2.15503	Temperate continental zone
2029	SSP245	all	1.44601	0.77285	2.19163	Temperate continental zone
2030	SSP245	all	1.43083	1.03175	1.79736	Temperate continental zone
2031	SSP245	all	1.70577	1.16466	2.16678	Temperate continental zone
2032	SSP245	all	1.76362	1.31896	2.22118	Temperate continental zone
2033	SSP245	all	1.67961	1.18468	2.22813	Temperate continental zone
2034	SSP245	all	1.59582	1.13995	2.04321	Temperate continental zone
2035	SSP245	all	1.4063	0.683105	2.07696	Temperate continental zone
2036	SSP245	all	1.6426	1.19214	1.9886	Temperate continental zone
2037	SSP245	all	1.96855	1.42001	2.46473	Temperate continental zone
2038	SSP245	all	1.94584	1.48306	2.33115	Temperate continental zone
2039	SSP245	all	2.08355	1.75859	2.59732	Temperate continental zone
2040	SSP245	all	1.89534	1.22953	2.5308	Temperate continental zone
2041	SSP245	all	1.60926	1.16211	1.98645	Temperate continental zone
2042	SSP245	all	1.68899	1.29209	2.19138	Temperate continental zone
2043	SSP245	all	1.97484	1.44149	2.50684	Temperate continental zone
2044	SSP245	all	2.28047	1.75355	2.8269	Temperate continental zone
2045	SSP245	all	1.89268	1.42616	2.32168	Temperate continental zone
2046	SSP245	all	2.13366	1.48675	2.83071	Temperate continental zone
2047	SSP245	all	1.98361	1.58308	2.45294	Temperate continental zone
2048	SSP245	all	2.43101	1.82672	2.96315	Temperate continental zone
2049	SSP245	all	2.16817	1.49681	2.72714	Temperate continental zone
2050	SSP245	all	2.46194	1.9141	2.94895	Temperate continental zone
2051	SSP245	all	2.46159	1.98803	2.9746	Temperate continental zone
2052	SSP245	all	2.21223	1.64982	2.8467	Temperate continental zone
2053	SSP245	all	2.58212	2.27353	2.99862	Temperate continental zone
2054	SSP245	all	2.41545	1.86735	2.86701	Temperate continental zone
2055	SSP245	all	2.41781	2.00708	2.99759	Temperate continental zone
2056	SSP245	all	2.69033	1.92712	3.34382	Temperate continental zone
2057	SSP245	all	2.76943	2.09232	3.49922	Temperate continental zone
2058	SSP245	all	2.47817	1.95904	2.97236	Temperate continental zone
2059	SSP245	all	2.58198	2.13884	3.29881	Temperate continental zone
2060	SSP245	all	2.51592	1.77135	3.17427	Temperate continental zone
2061	SSP245	all	2.55864	1.97635	3.01982	Temperate continental zone
2062	SSP245	all	2.70994	2.10205	3.31275	Temperate continental zone
2063	SSP245	all	2.86672	2.516	3.16021	Temperate continental zone
2064	SSP245	all	2.5602	1.98157	3.07375	Temperate continental zone
2065	SSP245	all	2.80311	2.17674	3.45032	Temperate continental zone
2066	SSP245	all	2.64602	2.28439	2.92929	Temperate continental zone
2067	SSP245	all	2.80918	2.20255	3.31338	Temperate continental zone
2068	SSP245	all	2.92076	2.22338	3.53982	Temperate continental zone
2069	SSP245	all	2.91805	2.1757	3.70568	Temperate continental zone
2070	SSP245	all	2.65163	2.13886	3.22788	Temperate continental zone
2071	SSP245	all	2.54621	1.75761	3.27538	Temperate continental zone
2072	SSP245	all	2.79872	2.48524	3.23767	Temperate continental zone
2073	SSP245	all	2.9056	2.47057	3.38732	Temperate continental zone
2074	SSP245	all	3.06863	2.57742	3.55185	Temperate continental zone
2075	SSP245	all	2.99868	2.53586	3.32854	Temperate continental zone
2076	SSP245	all	3.12673	2.61209	3.76301	Temperate continental zone
2077	SSP245	all	3.07323	2.45693	3.59185	Temperate continental zone
2078	SSP245	all	2.99091	2.46594	3.52706	Temperate continental zone
2079	SSP245	all	2.99233	2.32985	3.55826	Temperate continental zone
2080	SSP245	all	3.20197	2.57824	3.89838	Temperate continental zone
2081	SSP245	all	2.88226	2.28532	3.31399	Temperate continental zone
2082	SSP245	all	3.17386	2.6713	3.81185	Temperate continental zone
2083	SSP245	all	3.12439	2.61878	3.58443	Temperate continental zone
2084	SSP245	all	3.22614	2.31752	4.02171	Temperate continental zone
2085	SSP245	all	3.13038	2.65332	3.49939	Temperate continental zone
2086	SSP245	all	3.36948	2.84259	3.92011	Temperate continental zone
2087	SSP245	all	3.28792	2.72153	3.75666	Temperate continental zone
2088	SSP245	all	3.23598	2.62594	3.79152	Temperate continental zone
2089	SSP245	all	3.12754	2.5579	3.69388	Temperate continental zone
2090	SSP245	all	3.4277	2.98324	3.85426	Temperate continental zone
2091	SSP245	all	3.38862	2.75269	3.95608	Temperate continental zone
2092	SSP245	all	3.33844	2.7084	4.01484	Temperate continental zone
2093	SSP245	all	3.33277	2.81057	3.73973	Temperate continental zone
2094	SSP245	all	3.30904	2.62455	3.95283	Temperate continental zone
2095	SSP245	all	3.01605	2.36884	3.55151	Temperate continental zone
2096	SSP245	all	3.23902	2.59556	3.87115	Temperate continental zone
2097	SSP245	all	3.24121	2.52597	3.89822	Temperate continental zone
2098	SSP245	all	3.29304	2.72824	3.79023	Temperate continental zone
2099	SSP245	all	3.19953	2.6571	3.79205	Temperate continental zone
1980	SSP585	all	-0.325453	-0.64855	0.0975543	Temperate continental zone
1981	SSP585	all	-0.336559	-0.729756	-0.040632	Temperate continental zone
1982	SSP585	all	-0.416454	-0.820157	-0.0480551	Temperate continental zone
1983	SSP585	all	-0.987663	-1.39753	-0.588588	Temperate continental zone
1984	SSP585	all	-0.570081	-1.04536	-0.121128	Temperate continental zone
1985	SSP585	all	-0.555954	-0.959218	0.00877966	Temperate continental zone
1986	SSP585	all	-0.164038	-0.742759	0.43183	Temperate continental zone
1987	SSP585	all	-0.368915	-0.672998	-0.046904	Temperate continental zone
1988	SSP585	all	-0.298894	-0.576392	-0.0949952	Temperate continental zone
1989	SSP585	all	0.0940447	-0.318455	0.468657	Temperate continental zone
1990	SSP585	all	0.0934301	-0.31154	0.478683	Temperate continental zone
1991	SSP585	all	-0.0331705	-0.449077	0.334552	Temperate continental zone
1992	SSP585	all	-0.52369	-0.799353	-0.220555	Temperate continental zone
1993	SSP585	all	-0.526857	-0.861413	-0.185677	Temperate continental zone
1994	SSP585	all	-0.290333	-0.656761	0.0487441	Temperate continental zone
1995	SSP585	all	-0.316304	-0.739799	0.155009	Temperate continental zone
1996	SSP585	all	0.109896	-0.321992	0.363601	Temperate continental zone
1997	SSP585	all	0.0846802	-0.22588	0.386808	Temperate continental zone
1998	SSP585	all	0.289073	-0.0872209	0.669566	Temperate continental zone
1999	SSP585	all	0.276047	-0.0472379	0.627007	Temperate continental zone
2000	SSP585	all	0.413	0.0120897	0.801901	Temperate continental zone
2001	SSP585	all	0.149462	-0.338864	0.632454	Temperate continental zone
2002	SSP585	all	0.48491	0.186677	0.805672	Temperate continental zone
2003	SSP585	all	0.473921	0.0101949	0.868819	Temperate continental zone
2004	SSP585	all	0.693446	0.191255	1.22228	Temperate continental zone
2005	SSP585	all	0.599042	0.0804516	1.16283	Temperate continental zone
2006	SSP585	all	0.767001	0.320126	1.04446	Temperate continental zone
2007	SSP585	all	0.0503594	-0.276541	0.328497	Temperate continental zone
2008	SSP585	all	0.602488	0.281637	0.895881	Temperate continental zone
2009	SSP585	all	0.533565	0.151748	0.943705	Temperate continental zone
2010	SSP585	all	0.607611	0.263508	0.931807	Temperate continental zone
2011	SSP585	all	0.702064	0.259854	1.24651	Temperate continental zone
2012	SSP585	all	0.664386	0.158675	1.16199	Temperate continental zone
2013	SSP585	all	0.77921	0.270406	1.20775	Temperate continental zone
2014	SSP585	all	0.735611	0.247559	1.29169	Temperate continental zone
2015	SSP585	all	1.03227	0.573512	1.47718	Temperate continental zone
2016	SSP585	all	0.858937	0.532887	1.2845	Temperate continental zone
2017	SSP585	all	0.895222	0.430837	1.46128	Temperate continental zone
2018	SSP585	all	1.16159	0.827689	1.53321	Temperate continental zone
2019	SSP585	all	1.04391	0.564298	1.5318	Temperate continental zone
2020	SSP585	all	1.25952	0.849911	1.73377	Temperate continental zone
2021	SSP585	all	1.39287	1.12724	1.73005	Temperate continental zone
2022	SSP585	all	1.5086	1.00409	1.95645	Temperate continental zone
2023	SSP585	all	1.35651	0.973229	1.79411	Temperate continental zone
2024	SSP585	all	1.38484	0.766051	1.91124	Temperate continental zone
2025	SSP585	all	1.62806	1.26646	2.11222	Temperate continental zone
2026	SSP585	all	1.45876	1.07794	1.95173	Temperate continental zone
2027	SSP585	all	1.53526	1.11601	1.9529	Temperate continental zone
2028	SSP585	all	1.58856	1.10314	2.06261	Temperate continental zone
2029	SSP585	all	1.4928	1.05827	1.96067	Temperate continental zone
2030	SSP585	all	1.46732	0.893961	1.95416	Temperate continental zone
2031	SSP585	all	1.75618	1.45027	2.10739	Temperate continental zone
2032	SSP585	all	1.99332	1.53109	2.35416	Temperate continental zone
2033	SSP585	all	1.85485	1.58368	2.26081	Temperate continental zone
2034	SSP585	all	1.93181	1.27033	2.51183	Temperate continental zone
2035	SSP585	all	1.74605	1.02289	2.35231	Temperate continental zone
2036	SSP585	all	2.13466	1.79657	2.68095	Temperate continental zone
2037	SSP585	all	2.39846	1.73537	3.04978	Temperate continental zone
2038	SSP585	all	2.36586	1.87049	2.68586	Temperate continental zone
2039	SSP585	all	2.14451	1.65729	2.61743	Temperate continental zone
2040	SSP585	all	2.28275	1.55881	3.01668	Temperate continental zone
2041	SSP585	all	2.29436	1.48744	3.13401	Temperate continental zone
2042	SSP585	all	2.28521	1.65437	2.83146	Temperate continental zone
2043	SSP585	all	2.66222	2.15289	3.14802	Temperate continental zone
2044	SSP585	all	2.55431	2.05918	3.11696	Temperate continental zone
2045	SSP585	all	2.49045	1.92085	3.11248	Temperate continental zone
2046	SSP585	all	2.61323	2.06883	3.17206	Temperate continental zone
2047	SSP585	all	2.36218	1.83295	2.94194	Temperate continental zone
2048	SSP585	all	2.73338	1.84216	3.53709	Temperate continental zone
2049	SSP585	all	2.8518	2.36784	3.28909	Temperate continental zone
2050	SSP585	all	3.03223	2.39629	3.64385	Temperate continental zone
2051	SSP585	all	2.75575	2.30854	3.42923	Temperate continental zone
2052	SSP585	all	2.91713	2.55291	3.27907	Temperate continental zone
2053	SSP585	all	3.01023	2.51889	3.4307	Temperate continental zone
2054	SSP585	all	3.00109	2.61764	3.47391	Temperate continental zone
2055	SSP585	all	3.2293	2.67701	3.69099	Temperate continental zone
2056	SSP585	all	3.1959	2.58345	3.79273	Temperate continental zone
2057	SSP585	all	3.20076	2.69144	3.64792	Temperate continental zone
2058	SSP585	all	3.56862	3.15612	4.03769	Temperate continental zone
2059	SSP585	all	3.39889	2.72637	4.01919	Temperate continental zone
2060	SSP585	all	3.36418	2.65617	3.958	Temperate continental zone
2061	SSP585	all	3.69065	3.29938	4.05386	Temperate continental zone
2062	SSP585	all	3.61297	3.05179	4.16381	Temperate continental zone
2063	SSP585	all	3.93955	3.48169	4.53536	Temperate continental zone
2064	SSP585	all	4.07686	3.60562	4.6125	Temperate continental zone
2065	SSP585	all	3.94376	3.38496	4.48614	Temperate continental zone
2066	SSP585	all	4.00247	3.34923	4.66649	Temperate continental zone
2067	SSP585	all	3.97947	3.30445	4.49599	Temperate continental zone
2068	SSP585	all	4.14235	3.688	4.56618	Temperate continental zone
2069	SSP585	all	4.24009	3.56951	4.94735	Temperate continental zone
2070	SSP585	all	4.25522	3.6105	4.92652	Temperate continental zone
2071	SSP585	all	4.13255	3.24211	4.92053	Temperate continental zone
2072	SSP585	all	4.39296	3.84579	5.08053	Temperate continental zone
2073	SSP585	all	4.36729	3.58603	5.13485	Temperate continental zone
2074	SSP585	all	4.62423	3.97396	5.27467	Temperate continental zone
2075	SSP585	all	4.86107	4.08842	5.40329	Temperate continental zone
2076	SSP585	all	4.57471	3.80431	5.51581	Temperate continental zone
2077	SSP585	all	4.59398	3.84649	5.31388	Temperate continental zone
2078	SSP585	all	4.74376	4.16872	5.08161	Temperate continental zone
2079	SSP585	all	4.94489	4.3122	5.50193	Temperate continental zone
2080	SSP585	all	5.09668	4.3236	5.78954	Temperate continental zone
2081	SSP585	all	5.15359	4.68839	5.6138	Temperate continental zone
2082	SSP585	all	5.27791	4.47253	6.13424	Temperate continental zone
2083	SSP585	all	5.36075	4.4929	6.10662	Temperate continental zone
2084	SSP585	all	5.27886	4.43928	6.1967	Temperate continental zone
2085	SSP585	all	5.42621	4.56208	6.30247	Temperate continental zone
2086	SSP585	all	5.29364	4.65656	5.78821	Temperate continental zone
2087	SSP585	all	5.41743	4.41826	6.29283	Temperate continental zone
2088	SSP585	all	5.45531	4.63286	6.05879	Temperate continental zone
2089	SSP585	all	5.67457	5.11976	6.31957	Temperate continental zone
2090	SSP585	all	5.79586	4.82408	6.70905	Temperate continental zone
2091	SSP585	all	5.8527	5.20272	6.23882	Temperate continental zone
2092	SSP585	all	6.16763	5.40513	7.00641	Temperate continental zone
2093	SSP585	all	6.07758	5.47497	6.69575	Temperate continental zone
2094	SSP585	all	6.18915	5.51251	6.80187	Temperate continental zone
2095	SSP585	all	6.29432	5.28447	7.13767	Temperate continental zone
2096	SSP585	all	6.24646	5.50987	6.87509	Temperate continental zone
2097	SSP585	all	6.11352	5.35	6.84055	Temperate continental zone
2098	SSP585	all	6.39978	5.73715	7.03089	Temperate continental zone
2099	SSP585	all	6.30485	5.47883	6.97072	Temperate continental zone
1980	SSP126	all	-0.186552	-0.307432	0.0317454	Tropical monsoon zone
1981	SSP126	all	-0.109418	-0.246592	0.0141737	Tropical monsoon zone
1982	SSP126	all	-0.15172	-0.253923	-0.0747178	Tropical monsoon zone
1983	SSP126	all	-0.110719	-0.30981	0.0203095	Tropical monsoon zone
1984	SSP126	all	-0.0718133	-0.265329	0.201743	Tropical monsoon zone
1985	SSP126	all	-0.166104	-0.341321	0.0432524	Tropical monsoon zone
1986	SSP126	all	-0.0173498	-0.195231	0.137006	Tropical monsoon zone
1987	SSP126	all	-0.149161	-0.349799	0.0354061	Tropical monsoon zone
1988	SSP126	all	-0.082408	-0.285108	0.0624099	Tropical monsoon zone
1989	SSP126	all	-0.116544	-0.534521	0.188658	Tropical monsoon zone
1990	SSP126	all	-0.00690673	-0.197803	0.199581	Tropical monsoon zone
1991	SSP126	all	-0.150564	-0.374468	0.0649898	Tropical monsoon zone
1992	SSP126	all	-0.275492	-0.462278	-0.0661485	Tropical monsoon zone
1993	SSP126	all	-0.181197	-0.29365	-0.07581	Tropical monsoon zone
1994	SSP126	all	-0.0527326	-0.164896	0.0588453	Tropical monsoon zone
1995	SSP126	all	-0.0706847	-0.343509	0.19964	Tropical monsoon zone
1996	SSP126	all	-0.0677792	-0.259174	0.132015	Tropical monsoon zone
1997	SSP126	all	0.193663	-0.0595647	0.299961	Tropical monsoon zone
1998	SSP126	all	0.0867495	-0.0513276	0.280525	Tropical monsoon zone
1999	SSP126	all	0.197072	-0.0479362	0.455027	Tropical monsoon zone
2000	SSP126	all	0.158279	-0.0143951	0.333214	Tropical monsoon zone
2001	SSP126	all	0.221508	0.0108065	0.469578	Tropical monsoon zone
2002	SSP126	all	0.127725	-0.169358	0.398538	Tropical monsoon zone
2003	SSP126	all	0.159222	-0.00577387	0.461459	Tropical monsoon zone
2004	SSP126	all	0.243809	0.0539573	0.410357	Tropical monsoon zone
2005	SSP126	all	0.0532076	-0.281571	0.248394	Tropical monsoon zone
2006	SSP126	all	0.140025	-0.147792	0.478053	Tropical monsoon zone
2007	SSP126	all	-0.0242863	-0.219525	0.0504316	Tropical monsoon zone
2008	SSP126	all	0.124247	-0.104967	0.377801	Tropical monsoon zone
2009	SSP126	all	0.285923	0.186836	0.403898	Tropical monsoon zone
2010	SSP126	all	0.112183	0.0183327	0.263527	Tropical monsoon zone
2011	SSP126	all	0.140784	0.0149726	0.341565	Tropical monsoon zone
2012	SSP126	all	0.229194	-0.0783186	0.542898	Tropical monsoon zone
2013	SSP126	all	0.38981	0.198161	0.491333	Tropical monsoon zone
2014	SSP126	all	0.239338	-0.00774746	0.514131	Tropical monsoon zone
2015	SSP126	all	0.693972	0.457439	1.02192	Tropical monsoon zone
2016	SSP126	all	0.814815	0.566322	1.24326	Tropical monsoon zone
2017	SSP126	all	0.768197	0.358682	1.12557	Tropical monsoon zone
2018	SSP126	all	0.936823	0.588476	1.24803	Tropical monsoon zone
2019	SSP126	all	1.00423	0.804337	1.34359	Tropical monsoon zone
2020	SSP126	all	1.14575	0.796888	1.49875	Tropical monsoon zone
2021	SSP126	all	1.05921	0.75682	1.40235	Tropical monsoon zone
2022	SSP126	all	0.949283	0.501707	1.44138	Tropical monsoon zone
2023	SSP126	all	1.17585	0.742529	1.50124	Tropical monsoon zone
2024	SSP126	all	1.19475	0.953322	1.44537	Tropical monsoon zone
2025	SSP126	all	1.50413	1.12802	1.85379	Tropical monsoon zone
2026	SSP126	all	1.35868	1.04421	1.64547	Tropical monsoon zone
2027	SSP126	all	1.41953	1.13623	1.72062	Tropical monsoon zone
2028	SSP126	all	1.4347	1.00666	1.83293	Tropical monsoon zone
2029	SSP126	all	1.58765	1.28483	1.90659	Tropical monsoon zone
2030	SSP126	all	1.60486	1.15936	1.97535	Tropical monsoon zone
2031	SSP126	all	1.53693	1.16233	2.09406	Tropical monsoon zone
2032	SSP126	all	1.67044	1.29214	2.01825	Tropical monsoon zone
2033	SSP126	all	1.47537	0.963857	2.08048	Tropical monsoon zone
2034	SSP126	all	1.53526	1.0638	1.99866	Tropical monsoon zone
2035	SSP126	all	1.72735	1.2054	2.38342	Tropical monsoon zone
2036	SSP126	all	1.71091	1.37608	2.13333	Tropical monsoon zone
2037	SSP126	all	1.66521	1.33709	2.03241	Tropical monsoon zone
2038	SSP126	all	1.66348	1.22143	2.06339	Tropical monsoon zone
2039	SSP126	all	1.62079	1.24816	2.06667	Tropical monsoon zone
2040	SSP126	all	1.62471	1.20211	2.07773	Tropical monsoon zone
2041	SSP126	all	1.65629	1.25114	2.02885	Tropical monsoon zone
2042	SSP126	all	1.85851	1.43104	2.23646	Tropical monsoon zone
2043	SSP126	all	1.87763	1.4813	2.22486	Tropical monsoon zone
2044	SSP126	all	1.83196	1.43875	2.15126	Tropical monsoon zone
2045	SSP126	all	1.66364	1.12454	2.21948	Tropical monsoon zone
2046	SSP126	all	1.6423	1.13379	2.32244	Tropical monsoon zone
2047	SSP126	all	1.69233	1.24437	2.19504	Tropical monsoon zone
2048	SSP126	all	1.83014	1.44343	2.17171	Tropical monsoon zone
2049	SSP126	all	1.85071	1.4195	2.43626	Tropical monsoon zone
2050	SSP126	all	1.76294	1.34364	2.22226	Tropical monsoon zone
2051	SSP126	all	1.70376	1.19812	2.27843	Tropical monsoon zone
2052	SSP126	all	1.66478	1.31194	1.97326	Tropical monsoon zone
2053	SSP126	all	1.76696	1.25393	1.9876	Tropical monsoon zone
2054	SSP126	all	1.87628	1.3837	2.46339	Tropical monsoon zone
2055	SSP126	all	1.78861	1.35848	2.20655	Tropical monsoon zone
2056	SSP126	all	1.84999	1.30071	2.24832	Tropical monsoon zone
2057	SSP126	all	1.92385	1.51602	2.5054	Tropical monsoon zone
2058	SSP126	all	1.85248	1.46516	2.11017	Tropical monsoon zone
2059	SSP126	all	1.96576	1.51767	2.36784	Tropical monsoon zone
2060	SSP126	all	2.11061	1.85373	2.49722	Tropical monsoon zone
2061	SSP126	all	1.91568	1.59252	2.35541	Tropical monsoon zone
2062	SSP126	all	1.96708	1.48912	2.54697	Tropical monsoon zone
2063	SSP126	all	2.03902	1.54525	2.65914	Tropical monsoon zone
2064	SSP126	all	1.88614	1.39914	2.4	Tropical monsoon zone
2065	SSP126	all	1.86572	1.48641	2.04825	Tropical monsoon zone
2066	SSP126	all	1.90074	1.4284	2.27228	Tropical monsoon zone
2067	SSP126	all	2.07669	1.58302	2.6457	Tropical monsoon zone
2068	SSP126	all	1.97023	1.44594	2.43889	Tropical monsoon zone
2069	SSP126	all	1.92833	1.34125	2.38979	Tropical monsoon zone
2070	SSP126	all	2.03619	1.37088	2.67514	Tropical monsoon zone
2071	SSP126	all	1.84435	1.22373	2.26895	Tropical monsoon zone
2072	SSP126	all	1.837	1.54878	2.08748	Tropical monsoon zone
2073	SSP126	all	1.8177	1.34802	2.29585	Tropical monsoon zone
2074	SSP126	all	2.00245	1.61392	2.39577	Tropical monsoon zone
2075	SSP126	all	2.0188	1.63766	2.30064	Tropical monsoon zone
2076	SSP126	all	1.8696	1.44034	2.25161	Tropical monsoon zone
2077	SSP126	all	2.0502	1.36131	2.67436	Tropical monsoon zone
2078	SSP126	all	2.01315	1.51245	2.64068	Tropical monsoon zone
2079	SSP126	all	2.05876	1.6002	2.55786	Tropical monsoon zone
2080	SSP126	all	1.92536	1.36402	2.3848	Tropical monsoon zone
2081	SSP126	all	1.88701	1.0954	2.57055	Tropical monsoon zone
2082	SSP126	all	2.03806	1.4978	2.48559	Tropical monsoon zone
2083	SSP126	all	1.96999	1.50634	2.48565	Tropical monsoon zone
2084	SSP126	all	1.96358	1.40114	2.62295	Tropical monsoon zone
2085	SSP126	all	1.79647	1.31888	2.03933	Tropical monsoon zone
2086	SSP126	all	1.82608	1.01627	2.2514	Tropical monsoon zone
2087	SSP126	all	1.75519	1.13833	2.54883	Tropical monsoon zone
2088	SSP126	all	1.70295	1.22788	2.07827	Tropical monsoon zone
2089	SSP126	all	1.90338	1.36433	2.39885	Tropical monsoon zone
2090	SSP126	all	1.80286	1.38831	2.33868	Tropical monsoon zone
2091	SSP126	all	2.06071	1.70148	2.4675	Tropical monsoon zone
2092	SSP126	all	1.89015	1.18172	2.33604	Tropical monsoon zone
2093	SSP126	all	1.84489	1.27263	2.3391	Tropical monsoon zone
2094	SSP126	all	1.91041	1.44925	2.3645	Tropical monsoon zone
2095	SSP126	all	1.97506	1.34357	2.353	Tropical monsoon zone
2096	SSP126	all	1.81489	1.35805	1.86505	Tropical monsoon zone
2097	SSP126	all	1.85978	1.54018	2.31845	Tropical monsoon zone
2098	SSP126	all	1.91623	1.24178	2.47296	Tropical monsoon zone
2099	SSP126	all	1.81215	1.34315	2.26355	Tropical monsoon zone
1980	SSP245	all	-0.186192	-0.302004	0.0396528	Tropical monsoon zone
1981	SSP245	all	-0.108764	-0.253239	0.0110605	Tropical monsoon zone
1982	SSP245	all	-0.147618	-0.255857	-0.0595771	Tropical monsoon zone
1983	SSP245	all	-0.110644	-0.31124	0.017511	Tropical monsoon zone
1984	SSP245	all	-0.0716817	-0.270658	0.19977	Tropical monsoon zone
1985	SSP245	all	-0.163897	-0.334864	0.0433857	Tropical monsoon zone
1986	SSP245	all	-0.0165316	-0.203043	0.140565	Tropical monsoon zone
1987	SSP245	all	-0.149005	-0.354179	0.0384417	Tropical monsoon zone
1988	SSP245	all	-0.0809563	-0.286962	0.0630955	Tropical monsoon zone
1989	SSP245	all	-0.119386	-0.530389	0.186825	Tropical monsoon zone
1990	SSP245	all	-0.00741926	-0.198127	0.20884	Tropical monsoon zone
1991	SSP245	all	-0.148651	-0.363377	0.0675044	Tropical monsoon zone
1992	SSP245	all	-0.278405	-0.464896	-0.0737244	Tropical monsoon zone
1993	SSP245	all	-0.180708	-0.298282	-0.071579	Tropical monsoon zone
1994	SSP245	all	-0.0503247	-0.155342	0.0598065	Tropical monsoon zone
1995	SSP245	all	-0.0707089	-0.343967	0.193476	Tropical monsoon zone
1996	SSP245	all	-0.0677503	-0.254414	0.12769	Tropical monsoon zone
1997	SSP245	all	0.192297	-0.0598821	0.300024	Tropical monsoon zone
1998	SSP245	all	0.086291	-0.0563995	0.280761	Tropical monsoon zone
1999	SSP245	all	0.196511	-0.0451153	0.448097	Tropical monsoon zone
2000	SSP245	all	0.159153	-0.0160448	0.329923	Tropical monsoon zone
2001	SSP245	all	0.21975	-0.00153227	0.463841	Tropical monsoon zone
2002	SSP245	all	0.127247	-0.164902	0.393296	Tropical monsoon zone
2003	SSP245	all	0.156699	-0.0147738	0.459618	Tropical monsoon zone
2004	SSP245	all	0.243713	0.0538344	0.407919	Tropical monsoon zone
2005	SSP245	all	0.054584	-0.284016	0.247382	Tropical monsoon zone
2006	SSP245	all	0.139471	-0.148591	0.476	Tropical monsoon zone
2007	SSP245	all	-0.0260363	-0.22247	0.052203	Tropical monsoon zone
2008	SSP245	all	0.124259	-0.103089	0.370365	Tropical monsoon zone
2009	SSP245	all	0.284703	0.186249	0.400644	Tropical monsoon zone
2010	SSP245	all	0.111963	0.0165557	0.269701	Tropical monsoon zone
2011	SSP245	all	0.140358	0.0151573	0.341714	Tropical monsoon zone
2012	SSP245	all	0.22931	-0.08378	0.534306	Tropical monsoon zone
2013	SSP245	all	0.387298	0.190158	0.492119	Tropical monsoon zone
2014	SSP245	all	0.235668	-0.0109313	0.508559	Tropical monsoon zone
2015	SSP245	all	0.333047	0.0490013	0.771701	Tropical monsoon zone
2016	SSP245	all	0.46809	0.133094	0.873245	Tropical monsoon zone
2017	SSP245	all	0.55493	0.343249	0.917862	Tropical monsoon zone
2018	SSP245	all	0.420406	0.143424	0.796526	Tropical monsoon zone
2019	SSP245	all	0.49698	0.378121	0.854864	Tropical monsoon zone
2020	SSP245	all	0.544375	0.165295	1.1141	Tropical monsoon zone
2021	SSP245	all	0.630678	0.20978	0.921812	Tropical monsoon zone
2022	SSP245	all	0.700919	0.431904	0.908093	Tropical monsoon zone
2023	SSP245	all	0.784614	0.462818	1.01676	Tropical monsoon zone
2024	SSP245	all	0.734194	0.532155	0.997413	Tropical monsoon zone
2025	SSP245	all	0.669056	0.409447	0.856538	Tropical monsoon zone
2026	SSP245	all	0.532151	0.0561873	0.991301	Tropical monsoon zone
2027	SSP245	all	0.630415	0.238309	0.974603	Tropical monsoon zone
2028	SSP245	all	0.837796	0.553532	1.10567	Tropical monsoon zone
2029	SSP245	all	1.06215	0.75615	1.34099	Tropical monsoon zone
2030	SSP245	all	0.881428	0.734551	1.10361	Tropical monsoon zone
2031	SSP245	all	0.872829	0.658495	1.19708	Tropical monsoon zone
2032	SSP245	all	1.02427	0.746226	1.40549	Tropical monsoon zone
2033	SSP245	all	1.12599	0.533929	1.48094	Tropical monsoon zone
2034	SSP245	all	1.15925	0.78948	1.30625	Tropical monsoon zone
2035	SSP245	all	0.96512	0.48418	1.25352	Tropical monsoon zone
2036	SSP245	all	0.95494	0.564548	1.32146	Tropical monsoon zone
2037	SSP245	all	1.06118	0.673367	1.40246	Tropical monsoon zone
2038	SSP245	all	1.35369	1.15894	1.61159	Tropical monsoon zone
2039	SSP245	all	1.27645	0.956559	1.52016	Tropical monsoon zone
2040	SSP245	all	1.16636	0.907597	1.48832	Tropical monsoon zone
2041	SSP245	all	1.08977	0.758182	1.51761	Tropical monsoon zone
2042	SSP245	all	1.19332	0.793081	1.56227	Tropical monsoon zone
2043	SSP245	all	1.29156	0.979627	1.56771	Tropical monsoon zone
2044	SSP245	all	1.14277	0.83441	1.61543	Tropical monsoon zone
2045	SSP245	all	1.3413	1.01121	1.75907	Tropical monsoon zone
2046	SSP245	all	1.40437	1.07986	1.77699	Tropical monsoon zone
2047	SSP245	all	1.44155	1.1081	1.78715	Tropical monsoon zone
2048	SSP245	all	1.60099	1.20483	2.08355	Tropical monsoon zone
2049	SSP245	all	1.63187	1.24222	1.97605	Tropical monsoon zone
2050	SSP245	all	1.50574	1.22325	1.81563	Tropical monsoon zone
2051	SSP245	all	1.63624	1.28008	1.94006	Tropical monsoon zone
2052	SSP245	all	1.58821	1.34217	1.99733	Tropical monsoon zone
2053	SSP245	all	1.57671	1.29347	1.83344	Tropical monsoon zone
2054	SSP245	all	1.51857	1.13366	1.79158	Tropical monsoon zone
2055	SSP245	all	1.49384	1.13634	1.84069	Tropical monsoon zone
2056	SSP245	all	1.78379	1.36842	1.96028	Tropical monsoon zone
2057	SSP245	all	1.80123	1.45599	2.18062	Tropical monsoon zone
2058	SSP245	all	1.74307	1.40071	2.00728	Tropical monsoon zone
2059	SSP245	all	1.75637	1.47648	1.98684	Tropical monsoon zone
2060	SSP245	all	1.82282	1.54764	2.03868	Tropical monsoon zone
2061	SSP245	all	1.6983	1.25111	2.13345	Tropical monsoon zone
2062	SSP245	all	1.71341	1.30294	2.17623	Tropical monsoon zone
2063	SSP245	all	1.81865	1.53487	2.21269	Tropical monsoon zone
2064	SSP245	all	1.74256	1.3091	2.11376	Tropical monsoon zone
2065	SSP245	all	1.71227	1.32077	2.04517	Tropical monsoon zone
2066	SSP245	all	1.80315	1.49046	2.19026	Tropical monsoon zone
2067	SSP245	all	1.63795	1.36481	1.81882	Tropical monsoon zone
2068	SSP245	all	1.90796	1.44888	2.17728	Tropical monsoon zone
2069	SSP245	all	1.77511	1.41139	2.02957	Tropical monsoon zone
2070	SSP245	all	1.83909	1.42999	2.31032	Tropical monsoon zone
2071	SSP245	all	1.92076	1.48098	2.38777	Tropical monsoon zone
2072	SSP245	all	1.95084	1.58824	2.26822	Tropical monsoon zone
2073	SSP245	all	2.03995	1.73546	2.30608	Tropical monsoon zone
2074	SSP245	all	1.9133	1.41596	2.3218	Tropical monsoon zone
2075	SSP245	all	1.91229	1.63981	2.29666	Tropical monsoon zone
2076	SSP245	all	2.11248	1.60117	2.70927	Tropical monsoon zone
2077	SSP245	all	2.05846	1.7167	2.41824	Tropical monsoon zone
2078	SSP245	all	1.95132	1.45904	2.33511	Tropical monsoon zone
2079	SSP245	all	2.04823	1.66774	2.40591	Tropical monsoon zone
2080	SSP245	all	2.0068	1.30706	2.65371	Tropical monsoon zone
2081	SSP245	all	2.11349	1.65576	2.51002	Tropical monsoon zone
2082	SSP245	all	2.12356	1.63342	2.47049	Tropical monsoon zone
2083	SSP245	all	2.10233	1.58485	2.52701	Tropical monsoon zone
2084	SSP245	all	2.01736	1.51041	2.51607	Tropical monsoon zone
2085	SSP245	all	2.11163	1.84903	2.36323	Tropical monsoon zone
2086	SSP245	all	2.15712	1.62448	2.56019	Tropical monsoon zone
2087	SSP245	all	2.14612	1.60729	2.57205	Tropical monsoon zone
2088	SSP245	all	2.20545	1.76164	2.58493	Tropical monsoon zone
2089	SSP245	all	2.07371	1.62284	2.58047	Tropical monsoon zone
2090	SSP245	all	2.127	1.74681	2.52206	Tropical monsoon zone
2091	SSP245	all	2.24715	1.95878	2.61716	Tropical monsoon zone
2092	SSP245	all	2.16179	1.71798	2.45234	Tropical monsoon zone
2093	SSP245	all	2.18019	1.74745	2.74274	Tropical monsoon zone
2094	SSP245	all	2.2986	1.92212	2.59721	Tropical monsoon zone
2095	SSP245	all	2.27225	1.87236	2.58298	Tropical monsoon zone
2096	SSP245	all	2.12279	1.62826	2.31415	Tropical monsoon zone
2097	SSP245	all	2.23003	1.57202	2.74351	Tropical monsoon zone
2098	SSP245	all	2.30899	1.88704	2.54158	Tropical monsoon zone
2099	SSP245	all	2.26773	1.90796	2.55513	Tropical monsoon zone
1980	SSP585	all	-0.186766	-0.313499	0.034552	Tropical monsoon zone
1981	SSP585	all	-0.107736	-0.238476	0.0154184	Tropical monsoon zone
1982	SSP585	all	-0.152323	-0.262911	-0.0699294	Tropical monsoon zone
1983	SSP585	all	-0.106711	-0.309206	0.0267129	Tropical monsoon zone
1984	SSP585	all	-0.0708057	-0.272301	0.20049	Tropical monsoon zone
1985	SSP585	all	-0.165905	-0.339508	0.0387672	Tropical monsoon zone
1986	SSP585	all	-0.0170805	-0.194711	0.145262	Tropical monsoon zone
1987	SSP585	all	-0.147853	-0.358096	0.0298195	Tropical monsoon zone
1988	SSP585	all	-0.0825616	-0.286316	0.0640241	Tropical monsoon zone
1989	SSP585	all	-0.118925	-0.526763	0.186626	Tropical monsoon zone
1990	SSP585	all	-0.00509196	-0.192866	0.21407	Tropical monsoon zone
1991	SSP585	all	-0.151646	-0.368829	0.06613	Tropical monsoon zone
1992	SSP585	all	-0.279357	-0.461533	-0.0712817	Tropical monsoon zone
1993	SSP585	all	-0.180255	-0.292973	-0.0740219	Tropical monsoon zone
1994	SSP585	all	-0.0525539	-0.157114	0.0632427	Tropical monsoon zone
1995	SSP585	all	-0.0719527	-0.3454	0.19994	Tropical monsoon zone
1996	SSP585	all	-0.0676415	-0.260093	0.13	Tropical monsoon zone
1997	SSP585	all	0.193395	-0.0558253	0.304695	Tropical monsoon zone
1998	SSP585	all	0.0877094	-0.0533628	0.285169	Tropical monsoon zone
1999	SSP585	all	0.1999	-0.043309	0.463526	Tropical monsoon zone
2000	SSP585	all	0.160063	-0.0128831	0.33621	Tropical monsoon zone
2001	SSP585	all	0.221059	-0.00221564	0.472402	Tropical monsoon zone
2002	SSP585	all	0.125552	-0.166761	0.387827	Tropical monsoon zone
2003	SSP585	all	0.158365	-0.0182726	0.462506	Tropical monsoon zone
2004	SSP585	all	0.243534	0.0504325	0.411423	Tropical monsoon zone
2005	SSP585	all	0.0543545	-0.283586	0.24862	Tropical monsoon zone
2006	SSP585	all	0.138779	-0.151038	0.477945	Tropical monsoon zone
2007	SSP585	all	-0.0250172	-0.212512	0.0518	Tropical monsoon zone
2008	SSP585	all	0.123868	-0.101896	0.359182	Tropical monsoon zone
2009	SSP585	all	0.283605	0.188573	0.403951	Tropical monsoon zone
2010	SSP585	all	0.110235	0.0106543	0.259043	Tropical monsoon zone
2011	SSP585	all	0.143377	0.02335	0.349003	Tropical monsoon zone
2012	SSP585	all	0.229722	-0.0790917	0.532938	Tropical monsoon zone
2013	SSP585	all	0.387821	0.191038	0.490232	Tropical monsoon zone
2014	SSP585	all	0.235652	-0.007553	0.512813	Tropical monsoon zone
2015	SSP585	all	0.323176	0.172573	0.530424	Tropical monsoon zone
2016	SSP585	all	0.469986	0.0731037	0.775595	Tropical monsoon zone
2017	SSP585	all	0.536162	0.405811	0.713927	Tropical monsoon zone
2018	SSP585	all	0.600953	0.031895	0.960936	Tropical monsoon zone
2019	SSP585	all	0.57398	0.411634	0.70797	Tropical monsoon zone
2020	SSP585	all	0.751943	0.406014	1.12067	Tropical monsoon zone
2021	SSP585	all	0.858587	0.491078	1.16852	Tropical monsoon zone
2022	SSP585	all	0.707006	0.418379	0.990613	Tropical monsoon zone
2023	SSP585	all	0.805966	0.657483	1.05918	Tropical monsoon zone
2024	SSP585	all	0.90834	0.739403	1.09559	Tropical monsoon zone
2025	SSP585	all	0.948562	0.590131	1.23001	Tropical monsoon zone
2026	SSP585	all	0.824872	0.518709	1.06753	Tropical monsoon zone
2027	SSP585	all	1.02088	0.7217	1.30143	Tropical monsoon zone
2028	SSP585	all	0.9945	0.741229	1.30553	Tropical monsoon zone
2029	SSP585	all	0.863577	0.372834	1.16621	Tropical monsoon zone
2030	SSP585	all	1.04003	0.734573	1.43163	Tropical monsoon zone
2031	SSP585	all	1.1743	0.890457	1.49639	Tropical monsoon zone
2032	SSP585	all	1.13782	0.792055	1.44221	Tropical monsoon zone
2033	SSP585	all	1.10508	0.772854	1.64404	Tropical monsoon zone
2034	SSP585	all	1.01269	0.635254	1.41987	Tropical monsoon zone
2035	SSP585	all	1.00938	0.656637	1.41984	Tropical monsoon zone
2036	SSP585	all	1.15183	0.745512	1.58129	Tropical monsoon zone
2037	SSP585	all	1.28569	0.900704	1.57054	Tropical monsoon zone
2038	SSP585	all	1.49622	1.26598	1.63352	Tropical monsoon zone
2039	SSP585	all	1.60327	1.30932	1.97471	Tropical monsoon zone
2040	SSP585	all	1.50027	0.818508	2.01271	Tropical monsoon zone
2041	SSP585	all	1.67731	1.42553	2.12207	Tropical monsoon zone
2042	SSP585	all	1.4769	1.1678	1.72243	Tropical monsoon zone
2043	SSP585	all	1.65513	1.38186	1.89763	Tropical monsoon zone
2044	SSP585	all	1.73737	1.45991	2.0572	Tropical monsoon zone
2045	SSP585	all	1.70466	1.48778	1.96526	Tropical monsoon zone
2046	SSP585	all	1.92098	1.64244	2.22926	Tropical monsoon zone
2047	SSP585	all	1.62401	1.23856	2.10799	Tropical monsoon zone
2048	SSP585	all	1.74962	1.29118	2.1539	Tropical monsoon zone
2049	SSP585	all	1.9403	1.6042	2.2619	Tropical monsoon zone
2050	SSP585	all	1.96188	1.54461	2.39917	Tropical monsoon zone
2051	SSP585	all	1.89331	1.48311	2.32873	Tropical monsoon zone
2052	SSP585	all	1.8035	1.48215	1.96083	Tropical monsoon zone
2053	SSP585	all	1.91249	1.44034	2.28445	Tropical monsoon zone
2054	SSP585	all	2.07166	1.78675	2.3908	Tropical monsoon zone
2055	SSP585	all	2.03733	1.35889	2.6161	Tropical monsoon zone
2056	SSP585	all	2.17458	1.68105	2.60368	Tropical monsoon zone
2057	SSP585	all	2.15452	1.77136	2.51221	Tropical monsoon zone
2058	SSP585	all	2.23383	1.76171	2.50221	Tropical monsoon zone
2059	SSP585	all	2.46271	1.99076	2.92868	Tropical monsoon zone
2060	SSP585	all	2.35929	2.02857	2.70641	Tropical monsoon zone
2061	SSP585	all	2.24035	1.85002	2.62203	Tropical monsoon zone
2062	SSP585	all	2.43503	2.02875	2.74854	Tropical monsoon zone
2063	SSP585	all	2.48451	2.05652	2.82332	Tropical monsoon zone
2064	SSP585	all	2.4747	2.07231	2.88751	Tropical monsoon zone
2065	SSP585	all	2.50913	2.01766	2.92609	Tropical monsoon zone
2066	SSP585	all	2.72447	2.40285	2.98773	Tropical monsoon zone
2067	SSP585	all	2.8341	2.37592	3.23846	Tropical monsoon zone
2068	SSP585	all	2.7183	2.20131	3.09657	Tropical monsoon zone
2069	SSP585	all	2.95081	2.35165	3.3576	Tropical monsoon zone
2070	SSP585	all	2.97671	2.53494	3.52	Tropical monsoon zone
2071	SSP585	all	2.98955	2.38457	3.4847	Tropical monsoon zone
2072	SSP585	all	3.09574	2.70723	3.34836	Tropical monsoon zone
2073	SSP585	all	3.02705	2.62115	3.44655	Tropical monsoon zone
2074	SSP585	all	3.04197	2.51314	3.57686	Tropical monsoon zone
2075	SSP585	all	3.03456	2.64841	3.38169	Tropical monsoon zone
2076	SSP585	all	3.17799	2.66958	3.54079	Tropical monsoon zone
2077	SSP585	all	3.0155	2.45936	3.52673	Tropical monsoon zone
2078	SSP585	all	3.08722	2.57129	3.60815	Tropical monsoon zone
2079	SSP585	all	3.07891	2.66068	3.34693	Tropical monsoon zone
2080	SSP585	all	3.44141	2.89638	3.86315	Tropical monsoon zone
2081	SSP585	all	3.39509	2.90379	3.83172	Tropical monsoon zone
2082	SSP585	all	3.39886	2.73585	3.95113	Tropical monsoon zone
2083	SSP585	all	3.42782	2.88077	3.84319	Tropical monsoon zone
2084	SSP585	all	3.57455	2.98356	3.94379	Tropical monsoon zone
2085	SSP585	all	3.70237	3.24629	4.07937	Tropical monsoon zone
2086	SSP585	all	3.7946	3.33663	4.30342	Tropical monsoon zone
2087	SSP585	all	3.86857	3.31562	4.36407	Tropical monsoon zone
2088	SSP585	all	3.82659	3.33781	4.17614	Tropical monsoon zone
2089	SSP585	all	3.90592	3.41687	4.27011	Tropical monsoon zone
2090	SSP585	all	3.95047	3.33419	4.44981	Tropical monsoon zone
2091	SSP585	all	4.03612	3.50924	4.46554	Tropical monsoon zone
2092	SSP585	all	4.06746	3.55231	4.39032	Tropical monsoon zone
2093	SSP585	all	4.00552	3.55995	4.46555	Tropical monsoon zone
2094	SSP585	all	4.22567	3.62563	4.79853	Tropical monsoon zone
2095	SSP585	all	4.17317	3.44057	4.79168	Tropical monsoon zone
2096	SSP585	all	4.23044	3.54471	4.6515	Tropical monsoon zone
2097	SSP585	all	4.10232	3.39702	4.50245	Tropical monsoon zone
2098	SSP585	all	4.4134	3.89778	4.90606	Tropical monsoon zone
2099	SSP585	all	4.30264	3.69908	4.91433	Tropical monsoon zone
1980	SSP126	all	-0.277712	-0.506861	-0.00786886	Highland alpine zone
1981	SSP126	all	-0.267114	-0.539939	0.0442951	Highland alpine zone
1982	SSP126	all	-0.2739	-0.580757	-0.0307542	Highland alpine zone
1983	SSP126	all	-0.707622	-1.0888	-0.25895	Highland alpine zone
1984	SSP126	all	-0.293188	-0.597089	0.104707	Highland alpine zone
1985	SSP126	all	-0.285628	-0.680422	0.112148	Highland alpine zone
1986	SSP126	all	-0.180415	-0.654907	0.245148	Highland alpine zone
1987	SSP126	all	-0.181161	-0.468992	0.179692	Highland alpine zone
1988	SSP126	all	-0.258322	-0.635596	0.119426	Highland alpine zone
1989	SSP126	all	-0.107018	-0.385409	0.181174	Highland alpine zone
1990	SSP126	all	0.0240435	-0.309841	0.277914	Highland alpine zone
1991	SSP126	all	0.0185236	-0.234149	0.285467	Highland alpine zone
1992	SSP126	all	-0.590324	-0.888072	-0.252552	Highland alpine zone
1993	SSP126	all	-0.294054	-0.571236	-0.0122419	Highland alpine zone
1994	SSP126	all	-0.200376	-0.462309	0.00650166	Highland alpine zone
1995	SSP126	all	-0.0659017	-0.395909	0.313307	Highland alpine zone
1996	SSP126	all	0.0182542	-0.32225	0.282608	Highland alpine zone
1997	SSP126	all	0.0621748	-0.146633	0.301686	Highland alpine zone
1998	SSP126	all	0.197571	-0.0876348	0.46708	Highland alpine zone
1999	SSP126	all	0.331516	-0.0108154	0.634441	Highland alpine zone
2000	SSP126	all	0.229644	-0.0642027	0.519686	Highland alpine zone
2001	SSP126	all	0.199996	-0.150687	0.53699	Highland alpine zone
2002	SSP126	all	0.433809	0.025948	0.818471	Highland alpine zone
2003	SSP126	all	0.352867	0.0766451	0.627666	Highland alpine zone
2004	SSP126	all	0.420013	0.0400175	0.83374	Highland alpine zone
2005	SSP126	all	0.303362	-0.0298407	0.680788	Highland alpine zone
2006	SSP126	all	0.425927	0.0880106	0.736486	Highland alpine zone
2007	SSP126	all	0.257194	0.0422768	0.472323	Highland alpine zone
2008	SSP126	all	0.359335	0.0233878	0.6197	Highland alpine zone
2009	SSP126	all	0.348503	-0.00859574	0.746769	Highland alpine zone
2010	SSP126	all	0.399305	0.148054	0.695872	Highland alpine zone
2011	SSP126	all	0.484843	0.146702	0.756651	Highland alpine zone
2012	SSP126	all	0.624073	0.169331	0.944689	Highland alpine zone
2013	SSP126	all	0.630268	0.300177	0.987055	Highland alpine zone
2014	SSP126	all	0.708987	0.315816	1.0504	Highland alpine zone
2015	SSP126	all	0.825585	0.550741	1.07045	Highland alpine zone
2016	SSP126	all	0.922319	0.550978	1.26618	Highland alpine zone
2017	SSP126	all	0.801627	0.420991	1.13261	Highland alpine zone
2018	SSP126	all	0.714212	0.428126	0.991262	Highland alpine zone
2019	SSP126	all	0.952149	0.500338	1.40886	Highland alpine zone
2020	SSP126	all	0.957272	0.637699	1.29266	Highland alpine zone
2021	SSP126	all	1.07422	0.713242	1.3764	Highland alpine zone
2022	SSP126	all	1.05641	0.673818	1.36728	Highland alpine zone
2023	SSP126	all	1.23471	0.7999	1.61436	Highland alpine zone
2024	SSP126	all	1.35393	0.993645	1.68744	Highland alpine zone
2025	SSP126	all	1.37742	1.01299	1.85514	Highland alpine zone
2026	SSP126	all	1.21119	0.828981	1.48899	Highland alpine zone
2027	SSP126	all	1.45736	0.937829	1.92193	Highland alpine zone
2028	SSP126	all	1.50632	1.14367	1.82807	Highland alpine zone
2029	SSP126	all	1.48912	1.10738	1.83602	Highland alpine zone
2030	SSP126	all	1.41051	1.06112	1.73454	Highland alpine zone
2031	SSP126	all	1.48227	1.11225	1.77496	Highland alpine zone
2032	SSP126	all	1.42142	1.02386	1.76259	Highland alpine zone
2033	SSP126	all	1.4029	1.06091	1.78012	Highland alpine zone
2034	SSP126	all	1.49147	0.968398	1.9847	Highland alpine zone
2035	SSP126	all	1.51676	1.04034	2.0069	Highland alpine zone
2036	SSP126	all	1.58198	1.15861	1.98796	Highland alpine zone
2037	SSP126	all	1.51421	1.01798	1.97836	Highland alpine zone
2038	SSP126	all	1.59152	1.27765	1.87224	Highland alpine zone
2039	SSP126	all	1.66956	1.268	1.98446	Highland alpine zone
2040	SSP126	all	1.61062	1.14172	2.03461	Highland alpine zone
2041	SSP126	all	1.58476	1.16564	2.03337	Highland alpine zone
2042	SSP126	all	1.60814	1.2487	1.9983	Highland alpine zone
2043	SSP126	all	1.76717	1.36209	2.2139	Highland alpine zone
2044	SSP126	all	1.71438	1.24158	2.10028	Highland alpine zone
2045	SSP126	all	1.7597	1.46271	2.05942	Highland alpine zone
2046	SSP126	all	1.80072	1.45839	2.13881	Highland alpine zone
2047	SSP126	all	1.8149	1.43449	2.04649	Highland alpine zone
2048	SSP126	all	1.85232	1.32047	2.33537	Highland alpine zone
2049	SSP126	all	1.8687	1.38156	2.24979	Highland alpine zone
2050	SSP126	all	1.71055	1.31257	2.07196	Highland alpine zone
2051	SSP126	all	1.76492	1.29473	2.05876	Highland alpine zone
2052	SSP126	all	1.92616	1.54252	2.26569	Highland alpine zone
2053	SSP126	all	2.01477	1.54109	2.51209	Highland alpine zone
2054	SSP126	all	1.80575	1.39495	2.13747	Highland alpine zone
2055	SSP126	all	1.88325	1.42411	2.34145	Highland alpine zone
2056	SSP126	all	1.94179	1.50112	2.45535	Highland alpine zone
2057	SSP126	all	1.84765	1.36808	2.30922	Highland alpine zone
2058	SSP126	all	1.96463	1.57505	2.27578	Highland alpine zone
2059	SSP126	all	1.89613	1.50727	2.25367	Highland alpine zone
2060	SSP126	all	1.87399	1.35117	2.35552	Highland alpine zone
2061	SSP126	all	1.90827	1.54546	2.28615	Highland alpine zone
2062	SSP126	all	1.84618	1.31067	2.14191	Highland alpine zone
2063	SSP126	all	2.17398	1.68625	2.56237	Highland alpine zone
2064	SSP126	all	1.98926	1.32594	2.54855	Highland alpine zone
2065	SSP126	all	1.6735	1.16191	2.20598	Highland alpine zone
2066	SSP126	all	1.97311	1.39416	2.52862	Highland alpine zone
2067	SSP126	all	1.88214	1.46279	2.26949	Highland alpine zone
2068	SSP126	all	1.95927	1.35725	2.42	Highland alpine zone
2069	SSP126	all	1.96563	1.62167	2.34696	Highland alpine zone
2070	SSP126	all	1.99886	1.61486	2.48422	Highland alpine zone
2071	SSP126	all	1.91297	1.41405	2.36751	Highland alpine zone
2072	SSP126	all	1.89701	1.50399	2.27551	Highland alpine zone
2073	SSP126	all	1.84518	1.45165	2.19673	Highland alpine zone
2074	SSP126	all	1.6658	1.28916	2.11791	Highland alpine zone
2075	SSP126	all	1.95297	1.44629	2.45251	Highland alpine zone
2076	SSP126	all	1.76967	1.29845	2.22486	Highland alpine zone
2077	SSP126	all	1.89015	1.4739	2.22739	Highland alpine zone
2078	SSP126	all	1.84623	1.50993	2.22334	Highland alpine zone
2079	SSP126	all	1.90253	1.47512	2.29705	Highland alpine zone
2080	SSP126	all	1.97032	1.47748	2.37084	Highland alpine zone
2081	SSP126	all	1.97145	1.53537	2.45497	Highland alpine zone
2082	SSP126	all	1.87317	1.42944	2.25809	Highland alpine zone
2083	SSP126	all	1.80576	1.47157	2.18195	Highland alpine zone
2084	SSP126	all	1.68882	1.15391	2.11947	Highland alpine zone
2085	SSP126	all	1.68245	1.29894	2.13704	Highland alpine zone
2086	SSP126	all	1.8778	1.36492	2.32128	Highland alpine zone
2087	SSP126	all	1.86644	1.3196	2.34024	Highland alpine zone
2088	SSP126	all	1.82871	1.217	2.41803	Highland alpine zone
2089	SSP126	all	1.78998	1.26912	2.27543	Highland alpine zone
2090	SSP126	all	1.91151	1.38132	2.40459	Highland alpine zone
2091	SSP126	all	1.85926	1.35659	2.3373	Highland alpine zone
2092	SSP126	all	1.85958	1.37374	2.33505	Highland alpine zone
2093	SSP126	all	1.80042	1.21387	2.38808	Highland alpine zone
2094	SSP126	all	1.93211	1.38968	2.3551	Highland alpine zone
2095	SSP126	all	1.83912	1.40675	2.2574	Highland alpine zone
2096	SSP126	all	1.83548	1.32888	2.29757	Highland alpine zone
2097	SSP126	all	1.68397	1.23807	2.11958	Highland alpine zone
2098	SSP126	all	1.89634	1.51787	2.26321	Highland alpine zone
2099	SSP126	all	1.81091	1.30442	2.3725	Highland alpine zone
1980	SSP245	all	-0.277703	-0.50635	-0.00715975	Highland alpine zone
1981	SSP245	all	-0.267561	-0.538722	0.0442829	Highland alpine zone
1982	SSP245	all	-0.27248	-0.579236	-0.0256267	Highland alpine zone
1983	SSP245	all	-0.70594	-1.08291	-0.261244	Highland alpine zone
1984	SSP245	all	-0.293427	-0.595461	0.104947	Highland alpine zone
1985	SSP245	all	-0.287618	-0.688886	0.108136	Highland alpine zone
1986	SSP245	all	-0.18032	-0.649688	0.249303	Highland alpine zone
1987	SSP245	all	-0.182725	-0.469872	0.176517	Highland alpine zone
1988	SSP245	all	-0.260065	-0.636169	0.110671	Highland alpine zone
1989	SSP245	all	-0.107531	-0.38811	0.183417	Highland alpine zone
1990	SSP245	all	0.0233543	-0.312716	0.274552	Highland alpine zone
1991	SSP245	all	0.0155161	-0.237884	0.279115	Highland alpine zone
1992	SSP245	all	-0.591904	-0.892456	-0.250376	Highland alpine zone
1993	SSP245	all	-0.293424	-0.569189	-0.00688983	Highland alpine zone
1994	SSP245	all	-0.19808	-0.459291	0.0110779	Highland alpine zone
1995	SSP245	all	-0.0633278	-0.400895	0.317302	Highland alpine zone
1996	SSP245	all	0.0173231	-0.327584	0.282152	Highland alpine zone
1997	SSP245	all	0.0618399	-0.154058	0.301353	Highland alpine zone
1998	SSP245	all	0.196431	-0.0943385	0.462859	Highland alpine zone
1999	SSP245	all	0.333475	-0.0103398	0.634276	Highland alpine zone
2000	SSP245	all	0.230505	-0.0566828	0.523797	Highland alpine zone
2001	SSP245	all	0.19828	-0.15132	0.535238	Highland alpine zone
2002	SSP245	all	0.432659	0.0328167	0.815239	Highland alpine zone
2003	SSP245	all	0.354397	0.0788282	0.626327	Highland alpine zone
2004	SSP245	all	0.422136	0.0386771	0.836725	Highland alpine zone
2005	SSP245	all	0.302237	-0.033238	0.677204	Highland alpine zone
2006	SSP245	all	0.427041	0.0869375	0.738778	Highland alpine zone
2007	SSP245	all	0.257325	0.0415494	0.473593	Highland alpine zone
2008	SSP245	all	0.359444	0.0260013	0.617838	Highland alpine zone
2009	SSP245	all	0.350141	-0.0108266	0.749993	Highland alpine zone
2010	SSP245	all	0.401687	0.153957	0.699411	Highland alpine zone
2011	SSP245	all	0.483645	0.148547	0.758194	Highland alpine zone
2012	SSP245	all	0.625344	0.176384	0.945625	Highland alpine zone
2013	SSP245	all	0.628614	0.296711	0.989797	Highland alpine zone
2014	SSP245	all	0.711397	0.312555	1.05857	Highland alpine zone
2015	SSP245	all	0.978739	0.620873	1.17613	Highland alpine zone
2016	SSP245	all	0.974712	0.505	1.40156	Highland alpine zone
2017	SSP245	all	0.941545	0.608954	1.28127	Highland alpine zone
2018	SSP245	all	0.825548	0.512493	1.1518	Highland alpine zone
2019	SSP245	all	0.907765	0.573703	1.27463	Highland alpine zone
2020	SSP245	all	0.93995	0.608257	1.17103	Highland alpine zone
2021	SSP245	all	1.05023	0.677381	1.41866	Highland alpine zone
2022	SSP245	all	1.24058	0.811584	1.59068	Highland alpine zone
2023	SSP245	all	1.29893	0.905253	1.6392	Highland alpine zone
2024	SSP245	all	1.29969	0.935838	1.63588	Highland alpine zone
2025	SSP245	all	1.3369	1.02553	1.60186	Highland alpine zone
2026	SSP245	all	1.39342	0.985138	1.81356	Highland alpine zone
2027	SSP245	all	1.26749	0.915642	1.57449	Highland alpine zone
2028	SSP245	all	1.35858	0.899883	1.753	Highland alpine zone
2029	SSP245	all	1.53549	0.947765	2.12079	Highland alpine zone
2030	SSP245	all	1.37616	0.949295	1.76941	Highland alpine zone
2031	SSP245	all	1.41088	0.994789	1.75698	Highland alpine zone
2032	SSP245	all	1.61507	1.26577	1.96426	Highland alpine zone
2033	SSP245	all	1.44157	1.11009	1.80214	Highland alpine zone
2034	SSP245	all	1.58694	1.24731	1.91491	Highland alpine zone
2035	SSP245	all	1.5993	1.10637	2.08516	Highland alpine zone
2036	SSP245	all	1.58528	1.18949	1.98472	Highland alpine zone
2037	SSP245	all	1.64461	1.15949	2.05617	Highland alpine zone
2038	SSP245	all	1.85102	1.4599	2.25869	Highland alpine zone
2039	SSP245	all	1.82001	1.47338	2.16859	Highland alpine zone
2040	SSP245	all	1.75422	1.31399	2.13838	Highland alpine zone
2041	SSP245	all	1.84772	1.44716	2.21901	Highland alpine zone
2042	SSP245	all	1.86695	1.46093	2.20914	Highland alpine zone
2043	SSP245	all	1.85788	1.44216	2.31667	Highland alpine zone
2044	SSP245	all	2.09681	1.57021	2.56535	Highland alpine zone
2045	SSP245	all	2.04267	1.68005	2.32086	Highland alpine zone
2046	SSP245	all	2.1383	1.70384	2.5688	Highland alpine zone
2047	SSP245	all	1.93326	1.49822	2.33827	Highland alpine zone
2048	SSP245	all	2.13919	1.67276	2.53231	Highland alpine zone
2049	SSP245	all	2.14217	1.64461	2.47327	Highland alpine zone
2050	SSP245	all	2.36476	1.9447	2.76569	Highland alpine zone
2051	SSP245	all	2.27583	1.90074	2.62096	Highland alpine zone
2052	SSP245	all	2.0832	1.65982	2.39305	Highland alpine zone
2053	SSP245	all	2.31881	1.82374	2.69386	Highland alpine zone
2054	SSP245	all	2.20982	1.78354	2.65732	Highland alpine zone
2055	SSP245	all	2.34098	1.85731	2.70913	Highland alpine zone
2056	SSP245	all	2.49397	1.97778	2.97853	Highland alpine zone
2057	SSP245	all	2.52683	2.05347	2.96397	Highland alpine zone
[truncated: 162 more rows]

## Sheet: Supplementary Figure 2
Supplementary Figure 2. Exposure-response curves for the associations between daily mean temperature and death of overall and specific neurodegenerative diseases in Temperate continental zone ,Tropical monsoon zone, Highland alpine zone of China. Source data are provided as a Source Data file.
climate_zone	disease	var	rr	rrlow	rrhigh
Highland alpine zone	Alzheimer disease	-20.8	5.45646	0.00801519	3714.56
Highland alpine zone	Alzheimer disease	-20.7	5.51355	0.00825716	3681.56
Highland alpine zone	Alzheimer disease	-20.6	5.57111	0.00850524	3649.19
Highland alpine zone	Alzheimer disease	-20.5	5.62914	0.00875953	3617.45
Highland alpine zone	Alzheimer disease	-20.4	5.68763	0.00902015	3586.32
Highland alpine zone	Alzheimer disease	-20.3	5.7466	0.0092872	3555.79
Highland alpine zone	Alzheimer disease	-20.2	5.80603	0.00956079	3525.86
Highland alpine zone	Alzheimer disease	-20.1	5.86594	0.00984102	3496.51
Highland alpine zone	Alzheimer disease	-20	5.92632	0.010128	3467.73
Highland alpine zone	Alzheimer disease	-19.9	5.98717	0.0104218	3439.52
Highland alpine zone	Alzheimer disease	-19.8	6.04849	0.0107227	3411.86
Highland alpine zone	Alzheimer disease	-19.7	6.11029	0.0110305	3384.75
Highland alpine zone	Alzheimer disease	-19.6	6.17256	0.0113456	3358.17
Highland alpine zone	Alzheimer disease	-19.5	6.2353	0.0116679	3332.12
Highland alpine zone	Alzheimer disease	-19.4	6.29852	0.0119977	3306.59
Highland alpine zone	Alzheimer disease	-19.3	6.36221	0.0123349	3281.57
Highland alpine zone	Alzheimer disease	-19.2	6.42638	0.0126797	3257.05
Highland alpine zone	Alzheimer disease	-19.1	6.49103	0.0130322	3233.02
Highland alpine zone	Alzheimer disease	-19	6.55614	0.0133925	3209.48
Highland alpine zone	Alzheimer disease	-18.9	6.62174	0.0137607	3186.42
Highland alpine zone	Alzheimer disease	-18.8	6.68781	0.0141369	3163.83
Highland alpine zone	Alzheimer disease	-18.7	6.75435	0.0145212	3141.7
Highland alpine zone	Alzheimer disease	-18.6	6.82137	0.0149136	3120.03
Highland alpine zone	Alzheimer disease	-18.5	6.88886	0.0153144	3098.81
Highland alpine zone	Alzheimer disease	-18.4	6.95682	0.0157235	3078.02
Highland alpine zone	Alzheimer disease	-18.3	7.02526	0.0161411	3057.68
Highland alpine zone	Alzheimer disease	-18.2	7.09417	0.0165672	3037.76
Highland alpine zone	Alzheimer disease	-18.1	7.16355	0.017002	3018.26
Highland alpine zone	Alzheimer disease	-18	7.2334	0.0174455	2999.17
Highland alpine zone	Alzheimer disease	-17.9	7.30372	0.0178978	2980.49
Highland alpine zone	Alzheimer disease	-17.8	7.37451	0.018359	2962.22
Highland alpine zone	Alzheimer disease	-17.7	7.44577	0.0188292	2944.34
Highland alpine zone	Alzheimer disease	-17.6	7.51749	0.0193084	2926.85
Highland alpine zone	Alzheimer disease	-17.5	7.58968	0.0197967	2909.74
Highland alpine zone	Alzheimer disease	-17.4	7.66233	0.0202942	2893.01
Highland alpine zone	Alzheimer disease	-17.3	7.73544	0.020801	2876.65
Highland alpine zone	Alzheimer disease	-17.2	7.80902	0.021317	2860.66
Highland alpine zone	Alzheimer disease	-17.1	7.88305	0.0218425	2845.03
Highland alpine zone	Alzheimer disease	-17	7.95754	0.0223774	2829.75
Highland alpine zone	Alzheimer disease	-16.9	8.03249	0.0229218	2814.82
Highland alpine zone	Alzheimer disease	-16.8	8.10788	0.0234757	2800.24
Highland alpine zone	Alzheimer disease	-16.7	8.18373	0.0240393	2786
Highland alpine zone	Alzheimer disease	-16.6	8.26003	0.0246125	2772.09
Highland alpine zone	Alzheimer disease	-16.5	8.33677	0.0251953	2758.52
Highland alpine zone	Alzheimer disease	-16.4	8.41396	0.025788	2745.26
Highland alpine zone	Alzheimer disease	-16.3	8.49159	0.0263903	2732.33
Highland alpine zone	Alzheimer disease	-16.2	8.56966	0.0270025	2719.71
Highland alpine zone	Alzheimer disease	-16.1	8.64816	0.0276245	2707.41
Highland alpine zone	Alzheimer disease	-16	8.72709	0.0282563	2695.41
Highland alpine zone	Alzheimer disease	-15.9	8.80646	0.028898	2683.71
Highland alpine zone	Alzheimer disease	-15.8	8.88625	0.0295496	2672.31
Highland alpine zone	Alzheimer disease	-15.7	8.96647	0.030211	2661.2
Highland alpine zone	Alzheimer disease	-15.6	9.0471	0.0308824	2650.38
Highland alpine zone	Alzheimer disease	-15.5	9.12815	0.0315637	2639.84
Highland alpine zone	Alzheimer disease	-15.4	9.20962	0.0322549	2629.59
Highland alpine zone	Alzheimer disease	-15.3	9.29149	0.032956	2619.61
Highland alpine zone	Alzheimer disease	-15.2	9.37377	0.033667	2609.9
Highland alpine zone	Alzheimer disease	-15.1	9.45645	0.0343878	2600.47
Highland alpine zone	Alzheimer disease	-15	9.53953	0.0351186	2591.29
Highland alpine zone	Alzheimer disease	-14.9	9.623	0.0358591	2582.38
Highland alpine zone	Alzheimer disease	-14.8	9.70686	0.0366095	2573.73
Highland alpine zone	Alzheimer disease	-14.7	9.7911	0.0373697	2565.33
Highland alpine zone	Alzheimer disease	-14.6	9.87572	0.0381396	2557.18
Highland alpine zone	Alzheimer disease	-14.5	9.96071	0.0389192	2549.27
Highland alpine zone	Alzheimer disease	-14.4	10.0461	0.0397085	2541.61
Highland alpine zone	Alzheimer disease	-14.3	10.1318	0.0405074	2534.19
Highland alpine zone	Alzheimer disease	-14.2	10.2179	0.0413158	2527.01
Highland alpine zone	Alzheimer disease	-14.1	10.3043	0.0421338	2520.05
Highland alpine zone	Alzheimer disease	-14	10.3911	0.0429612	2513.33
Highland alpine zone	Alzheimer disease	-13.9	10.4783	0.0437979	2506.83
Highland alpine zone	Alzheimer disease	-13.8	10.5657	0.044644	2500.55
Highland alpine zone	Alzheimer disease	-13.7	10.6535	0.0454992	2494.49
Highland alpine zone	Alzheimer disease	-13.6	10.7417	0.0463637	2488.65
Highland alpine zone	Alzheimer disease	-13.5	10.8301	0.0472371	2483.03
Highland alpine zone	Alzheimer disease	-13.4	10.9189	0.0481196	2477.61
Highland alpine zone	Alzheimer disease	-13.3	11.0079	0.0490109	2472.4
Highland alpine zone	Alzheimer disease	-13.2	11.0973	0.0499109	2467.39
Highland alpine zone	Alzheimer disease	-13.1	11.1869	0.0508197	2462.58
Highland alpine zone	Alzheimer disease	-13	11.2769	0.051737	2457.97
Highland alpine zone	Alzheimer disease	-12.9	11.3671	0.0526627	2453.56
Highland alpine zone	Alzheimer disease	-12.8	11.4576	0.0535968	2449.33
Highland alpine zone	Alzheimer disease	-12.7	11.5483	0.0545391	2445.3
Highland alpine zone	Alzheimer disease	-12.6	11.6394	0.0554895	2441.45
Highland alpine zone	Alzheimer disease	-12.5	11.7306	0.0564479	2437.78
Highland alpine zone	Alzheimer disease	-12.4	11.8221	0.0574141	2434.29
Highland alpine zone	Alzheimer disease	-12.3	11.9139	0.058388	2430.98
Highland alpine zone	Alzheimer disease	-12.2	12.0058	0.0593694	2427.85
Highland alpine zone	Alzheimer disease	-12.1	12.098	0.0603583	2424.88
Highland alpine zone	Alzheimer disease	-12	12.1904	0.0613545	2422.08
Highland alpine zone	Alzheimer disease	-11.9	12.283	0.0623577	2419.45
Highland alpine zone	Alzheimer disease	-11.8	12.3758	0.063368	2416.98
Highland alpine zone	Alzheimer disease	-11.7	12.4687	0.0643851	2414.68
Highland alpine zone	Alzheimer disease	-11.6	12.5619	0.0654088	2412.53
Highland alpine zone	Alzheimer disease	-11.5	12.6552	0.0664391	2410.53
Highland alpine zone	Alzheimer disease	-11.4	12.7486	0.0674757	2408.68
Highland alpine zone	Alzheimer disease	-11.3	12.8422	0.0685185	2406.99
Highland alpine zone	Alzheimer disease	-11.2	12.936	0.0695672	2405.44
Highland alpine zone	Alzheimer disease	-11.1	13.0299	0.0706219	2404.03
Highland alpine zone	Alzheimer disease	-11	13.1238	0.0716821	2402.76
Highland alpine zone	Alzheimer disease	-10.9	13.2179	0.0727479	2401.64
Highland alpine zone	Alzheimer disease	-10.8	13.3121	0.073819	2400.64
Highland alpine zone	Alzheimer disease	-10.7	13.4064	0.0748952	2399.78
Highland alpine zone	Alzheimer disease	-10.6	13.5008	0.0759764	2399.05
Highland alpine zone	Alzheimer disease	-10.5	13.5952	0.0770623	2398.45
Highland alpine zone	Alzheimer disease	-10.4	13.6897	0.0781528	2397.96
Highland alpine zone	Alzheimer disease	-10.3	13.7842	0.0792478	2397.6
Highland alpine zone	Alzheimer disease	-10.2	13.8788	0.0803469	2397.36
Highland alpine zone	Alzheimer disease	-10.1	13.9734	0.0814501	2397.24
Highland alpine zone	Alzheimer disease	-10	14.068	0.0825571	2397.22
Highland alpine zone	Alzheimer disease	-9.9	14.1626	0.0836677	2397.32
Highland alpine zone	Alzheimer disease	-9.8	14.2572	0.0847818	2397.52
Highland alpine zone	Alzheimer disease	-9.7	14.3517	0.0858992	2397.83
Highland alpine zone	Alzheimer disease	-9.6	14.4463	0.0870197	2398.24
Highland alpine zone	Alzheimer disease	-9.5	14.5407	0.0881431	2398.75
Highland alpine zone	Alzheimer disease	-9.4	14.6352	0.0892692	2399.35
Highland alpine zone	Alzheimer disease	-9.3	14.7295	0.0903977	2400.05
Highland alpine zone	Alzheimer disease	-9.2	14.8238	0.0915286	2400.83
Highland alpine zone	Alzheimer disease	-9.1	14.918	0.0926617	2401.71
Highland alpine zone	Alzheimer disease	-9	15.0121	0.0937966	2402.67
Highland alpine zone	Alzheimer disease	-8.9	15.106	0.0949334	2403.7
Highland alpine zone	Alzheimer disease	-8.8	15.1998	0.0960717	2404.82
Highland alpine zone	Alzheimer disease	-8.7	15.2935	0.0972113	2406.01
Highland alpine zone	Alzheimer disease	-8.6	15.387	0.0983522	2407.28
Highland alpine zone	Alzheimer disease	-8.5	15.4804	0.099494	2408.61
Highland alpine zone	Alzheimer disease	-8.4	15.5736	0.100637	2410.01
Highland alpine zone	Alzheimer disease	-8.3	15.6665	0.10178	2411.47
Highland alpine zone	Alzheimer disease	-8.2	15.7593	0.102924	2413
Highland alpine zone	Alzheimer disease	-8.1	15.8518	0.104068	2414.58
Highland alpine zone	Alzheimer disease	-8	15.9441	0.105212	2416.21
Highland alpine zone	Alzheimer disease	-7.9	16.0361	0.106356	2417.89
Highland alpine zone	Alzheimer disease	-7.8	16.1279	0.1075	2419.63
Highland alpine zone	Alzheimer disease	-7.7	16.2194	0.108643	2421.4
Highland alpine zone	Alzheimer disease	-7.6	16.3106	0.109786	2423.22
Highland alpine zone	Alzheimer disease	-7.5	16.4015	0.110928	2425.08
Highland alpine zone	Alzheimer disease	-7.4	16.4921	0.112069	2426.97
Highland alpine zone	Alzheimer disease	-7.3	16.5823	0.113209	2428.9
Highland alpine zone	Alzheimer disease	-7.2	16.6722	0.114348	2430.85
Highland alpine zone	Alzheimer disease	-7.1	16.7617	0.115485	2432.83
Highland alpine zone	Alzheimer disease	-7	16.8509	0.116621	2434.82
Highland alpine zone	Alzheimer disease	-6.9	16.9396	0.117755	2436.84
Highland alpine zone	Alzheimer disease	-6.8	17.028	0.118887	2438.88
Highland alpine zone	Alzheimer disease	-6.7	17.1159	0.120018	2440.92
Highland alpine zone	Alzheimer disease	-6.6	17.2034	0.121146	2442.98
Highland alpine zone	Alzheimer disease	-6.5	17.2904	0.122271	2445.04
Highland alpine zone	Alzheimer disease	-6.4	17.377	0.123395	2447.1
Highland alpine zone	Alzheimer disease	-6.3	17.463	0.124515	2449.16
Highland alpine zone	Alzheimer disease	-6.2	17.5486	0.125633	2451.22
Highland alpine zone	Alzheimer disease	-6.1	17.6337	0.126748	2453.26
Highland alpine zone	Alzheimer disease	-6	17.7182	0.12786	2455.3
Highland alpine zone	Alzheimer disease	-5.9	17.8022	0.128969	2457.32
Highland alpine zone	Alzheimer disease	-5.8	17.8857	0.130075	2459.32
Highland alpine zone	Alzheimer disease	-5.7	17.9685	0.131178	2461.3
Highland alpine zone	Alzheimer disease	-5.6	18.0508	0.132276	2463.26
Highland alpine zone	Alzheimer disease	-5.5	18.1325	0.133372	2465.19
Highland alpine zone	Alzheimer disease	-5.4	18.2135	0.134464	2467.08
Highland alpine zone	Alzheimer disease	-5.3	18.2939	0.135552	2468.94
Highland alpine zone	Alzheimer disease	-5.2	18.3737	0.136636	2470.76
Highland alpine zone	Alzheimer disease	-5.1	18.4528	0.137716	2472.53
Highland alpine zone	Alzheimer disease	-5	18.5312	0.138792	2474.26
Highland alpine zone	Alzheimer disease	-4.9	18.609	0.139864	2475.94
Highland alpine zone	Alzheimer disease	-4.8	18.686	0.140931	2477.57
Highland alpine zone	Alzheimer disease	-4.7	18.7623	0.141994	2479.14
Highland alpine zone	Alzheimer disease	-4.6	18.8378	0.143053	2480.64
Highland alpine zone	Alzheimer disease	-4.5	18.9126	0.144108	2482.09
Highland alpine zone	Alzheimer disease	-4.4	18.9867	0.145157	2483.47
Highland alpine zone	Alzheimer disease	-4.3	19.0599	0.146202	2484.77
Highland alpine zone	Alzheimer disease	-4.2	19.1323	0.147243	2486
Highland alpine zone	Alzheimer disease	-4.1	19.2039	0.148278	2487.16
Highland alpine zone	Alzheimer disease	-4	19.2747	0.149309	2488.23
Highland alpine zone	Alzheimer disease	-3.9	19.3447	0.150335	2489.22
Highland alpine zone	Alzheimer disease	-3.8	19.4137	0.151355	2490.12
Highland alpine zone	Alzheimer disease	-3.7	19.4819	0.152371	2490.92
Highland alpine zone	Alzheimer disease	-3.6	19.5492	0.153382	2491.64
Highland alpine zone	Alzheimer disease	-3.5	19.6156	0.154388	2492.25
Highland alpine zone	Alzheimer disease	-3.4	19.6811	0.155388	2492.76
Highland alpine zone	Alzheimer disease	-3.3	19.7456	0.156383	2493.17
Highland alpine zone	Alzheimer disease	-3.2	19.8092	0.157373	2493.47
Highland alpine zone	Alzheimer disease	-3.1	19.8718	0.158358	2493.66
Highland alpine zone	Alzheimer disease	-3	19.9335	0.159337	2493.73
Highland alpine zone	Alzheimer disease	-2.9	19.9941	0.160311	2493.68
Highland alpine zone	Alzheimer disease	-2.8	20.0537	0.161279	2493.51
Highland alpine zone	Alzheimer disease	-2.7	20.1123	0.162242	2493.22
Highland alpine zone	Alzheimer disease	-2.6	20.1699	0.1632	2492.8
Highland alpine zone	Alzheimer disease	-2.5	20.2264	0.164152	2492.25
Highland alpine zone	Alzheimer disease	-2.4	20.2819	0.165099	2491.56
Highland alpine zone	Alzheimer disease	-2.3	20.3362	0.16604	2490.74
Highland alpine zone	Alzheimer disease	-2.2	20.3895	0.166976	2489.78
Highland alpine zone	Alzheimer disease	-2.1	20.4417	0.167906	2488.68
Highland alpine zone	Alzheimer disease	-2	20.4928	0.16883	2487.43
Highland alpine zone	Alzheimer disease	-1.9	20.5427	0.169749	2486.03
Highland alpine zone	Alzheimer disease	-1.8	20.5914	0.170662	2484.48
Highland alpine zone	Alzheimer disease	-1.7	20.6391	0.17157	2482.78
Highland alpine zone	Alzheimer disease	-1.6	20.6855	0.172472	2480.92
Highland alpine zone	Alzheimer disease	-1.5	20.7308	0.173369	2478.9
Highland alpine zone	Alzheimer disease	-1.4	20.7748	0.17426	2476.72
Highland alpine zone	Alzheimer disease	-1.3	20.8177	0.175145	2474.38
Highland alpine zone	Alzheimer disease	-1.2	20.8593	0.176025	2471.87
Highland alpine zone	Alzheimer disease	-1.1	20.8997	0.176899	2469.19
Highland alpine zone	Alzheimer disease	-1	20.9389	0.177767	2466.35
Highland alpine zone	Alzheimer disease	-0.9	20.9768	0.17863	2463.33
Highland alpine zone	Alzheimer disease	-0.8	21.0134	0.179488	2460.13
Highland alpine zone	Alzheimer disease	-0.7	21.0487	0.180339	2456.76
Highland alpine zone	Alzheimer disease	-0.6	21.0828	0.181185	2453.21
Highland alpine zone	Alzheimer disease	-0.5	21.1156	0.182026	2449.47
Highland alpine zone	Alzheimer disease	-0.4	21.147	0.182861	2445.56
Highland alpine zone	Alzheimer disease	-0.3	21.1771	0.18369	2441.46
Highland alpine zone	Alzheimer disease	-0.2	21.2059	0.184514	2437.18
Highland alpine zone	Alzheimer disease	-0.1	21.2334	0.185332	2432.7
Highland alpine zone	Alzheimer disease	0	21.2595	0.186144	2428.04
Highland alpine zone	Alzheimer disease	0.1	21.2843	0.186951	2423.19
Highland alpine zone	Alzheimer disease	0.2	21.3076	0.187753	2418.15
Highland alpine zone	Alzheimer disease	0.3	21.3296	0.188549	2412.92
Highland alpine zone	Alzheimer disease	0.4	21.3502	0.189339	2407.49
Highland alpine zone	Alzheimer disease	0.5	21.3695	0.190124	2401.87
Highland alpine zone	Alzheimer disease	0.6	21.3873	0.190903	2396.06
Highland alpine zone	Alzheimer disease	0.7	21.4037	0.191677	2390.05
Highland alpine zone	Alzheimer disease	0.8	21.4187	0.192445	2383.84
Highland alpine zone	Alzheimer disease	0.9	21.4322	0.193208	2377.43
Highland alpine zone	Alzheimer disease	1	21.4443	0.193965	2370.83
Highland alpine zone	Alzheimer disease	1.1	21.455	0.194717	2364.03
Highland alpine zone	Alzheimer disease	1.2	21.4643	0.195463	2357.04
Highland alpine zone	Alzheimer disease	1.3	21.472	0.196204	2349.84
Highland alpine zone	Alzheimer disease	1.4	21.4784	0.196939	2342.45
Highland alpine zone	Alzheimer disease	1.5	21.4832	0.197669	2334.86
Highland alpine zone	Alzheimer disease	1.6	21.4866	0.198393	2327.07
Highland alpine zone	Alzheimer disease	1.7	21.4885	0.199111	2319.09
Highland alpine zone	Alzheimer disease	1.8	21.489	0.199824	2310.91
Highland alpine zone	Alzheimer disease	1.9	21.4879	0.200532	2302.53
Highland alpine zone	Alzheimer disease	2	21.4854	0.201234	2293.96
Highland alpine zone	Alzheimer disease	2.1	21.4814	0.20193	2285.19
Highland alpine zone	Alzheimer disease	2.2	21.4758	0.202621	2276.23
Highland alpine zone	Alzheimer disease	2.3	21.4688	0.203306	2267.08
Highland alpine zone	Alzheimer disease	2.4	21.4603	0.203985	2257.74
Highland alpine zone	Alzheimer disease	2.5	21.4503	0.204659	2248.2
Highland alpine zone	Alzheimer disease	2.6	21.4387	0.205327	2238.48
Highland alpine zone	Alzheimer disease	2.7	21.4257	0.205989	2228.57
Highland alpine zone	Alzheimer disease	2.8	21.4111	0.206646	2218.47
Highland alpine zone	Alzheimer disease	2.9	21.3951	0.207297	2208.19
Highland alpine zone	Alzheimer disease	3	21.3775	0.207942	2197.72
Highland alpine zone	Alzheimer disease	3.1	21.3584	0.208581	2187.08
Highland alpine zone	Alzheimer disease	3.2	21.3378	0.209214	2176.26
Highland alpine zone	Alzheimer disease	3.3	21.3157	0.209841	2165.26
Highland alpine zone	Alzheimer disease	3.4	21.2921	0.210462	2154.08
Highland alpine zone	Alzheimer disease	3.5	21.267	0.211077	2142.74
Highland alpine zone	Alzheimer disease	3.6	21.2403	0.211687	2131.22
Highland alpine zone	Alzheimer disease	3.7	21.2122	0.212289	2119.54
Highland alpine zone	Alzheimer disease	3.8	21.1825	0.212886	2107.69
Highland alpine zone	Alzheimer disease	3.9	21.1513	0.213476	2095.69
Highland alpine zone	Alzheimer disease	4	21.1187	0.21406	2083.52
Highland alpine zone	Alzheimer disease	4.1	21.0845	0.214638	2071.2
Highland alpine zone	Alzheimer disease	4.2	21.0488	0.215208	2058.72
Highland alpine zone	Alzheimer disease	4.3	21.0117	0.215773	2046.09
Highland alpine zone	Alzheimer disease	4.4	20.973	0.21633	2033.32
Highland alpine zone	Alzheimer disease	4.5	20.9329	0.216881	2020.4
Highland alpine zone	Alzheimer disease	4.6	20.8913	0.217425	2007.35
Highland alpine zone	Alzheimer disease	4.7	20.8482	0.217961	1994.15
Highland alpine zone	Alzheimer disease	4.8	20.8037	0.218491	1980.83
Highland alpine zone	Alzheimer disease	4.9	20.7576	0.219013	1967.37
Highland alpine zone	Alzheimer disease	5	20.7102	0.219528	1953.79
Highland alpine zone	Alzheimer disease	5.1	20.6612	0.220035	1940.08
Highland alpine zone	Alzheimer disease	5.2	20.6109	0.220535	1926.26
Highland alpine zone	Alzheimer disease	5.3	20.559	0.221027	1912.32
Highland alpine zone	Alzheimer disease	5.4	20.5058	0.221511	1898.27
Highland alpine zone	Alzheimer disease	5.5	20.4511	0.221987	1884.11
Highland alpine zone	Alzheimer disease	5.6	20.3951	0.222455	1869.85
Highland alpine zone	Alzheimer disease	5.7	20.3376	0.222914	1855.49
Highland alpine zone	Alzheimer disease	5.8	20.2787	0.223365	1841.04
Highland alpine zone	Alzheimer disease	5.9	20.2184	0.223807	1826.5
Highland alpine zone	Alzheimer disease	6	20.1567	0.22424	1811.87
Highland alpine zone	Alzheimer disease	6.1	20.0937	0.224664	1797.16
Highland alpine zone	Alzheimer disease	6.2	20.0293	0.225079	1782.37
Highland alpine zone	Alzheimer disease	6.3	19.9636	0.225484	1767.5
Highland alpine zone	Alzheimer disease	6.4	19.8965	0.22588	1752.57
Highland alpine zone	Alzheimer disease	6.5	19.8281	0.226266	1737.57
Highland alpine zone	Alzheimer disease	6.6	19.7584	0.226641	1722.51
Highland alpine zone	Alzheimer disease	6.7	19.6873	0.227007	1707.4
Highland alpine zone	Alzheimer disease	6.8	19.615	0.227361	1692.23
Highland alpine zone	Alzheimer disease	6.9	19.5414	0.227705	1677.02
Highland alpine zone	Alzheimer disease	7	19.4665	0.228038	1661.76
Highland alpine zone	Alzheimer disease	7.1	19.3904	0.228359	1646.47
Highland alpine zone	Alzheimer disease	7.2	19.313	0.228669	1631.14
Highland alpine zone	Alzheimer disease	7.3	19.2344	0.228967	1615.79
Highland alpine zone	Alzheimer disease	7.4	19.1546	0.229253	1600.4
Highland alpine zone	Alzheimer disease	7.5	19.0735	0.229527	1585
Highland alpine zone	Alzheimer disease	7.6	18.9913	0.229787	1569.59
Highland alpine zone	Alzheimer disease	7.7	18.9079	0.230035	1554.16
Highland alpine zone	Alzheimer disease	7.8	18.8234	0.23027	1538.72
Highland alpine zone	Alzheimer disease	7.9	18.7377	0.230491	1523.28
Highland alpine zone	Alzheimer disease	8	18.6509	0.230697	1507.85
Highland alpine zone	Alzheimer disease	8.1	18.563	0.23089	1492.41
Highland alpine zone	Alzheimer disease	8.2	18.4739	0.231068	1476.99
Highland alpine zone	Alzheimer disease	8.3	18.3838	0.231231	1461.59
Highland alpine zone	Alzheimer disease	8.4	18.2927	0.231379	1446.2
Highland alpine zone	Alzheimer disease	8.5	18.2004	0.231512	1430.84
Highland alpine zone	Alzheimer disease	8.6	18.1072	0.231628	1415.5
Highland alpine zone	Alzheimer disease	8.7	18.0129	0.231728	1400.2
Highland alpine zone	Alzheimer disease	8.8	17.9177	0.231811	1384.93
Highland alpine zone	Alzheimer disease	8.9	17.8214	0.231877	1369.71
Highland alpine zone	Alzheimer disease	9	17.7242	0.231926	1354.52
Highland alpine zone	Alzheimer disease	9.1	17.6261	0.231956	1339.38
Highland alpine zone	Alzheimer disease	9.2	17.527	0.231968	1324.3
Highland alpine zone	Alzheimer disease	9.3	17.427	0.231962	1309.27
Highland alpine zone	Alzheimer disease	9.4	17.3261	0.231937	1294.3
Highland alpine zone	Alzheimer disease	9.5	17.2244	0.231891	1279.39
Highland alpine zone	Alzheimer disease	9.6	17.1218	0.231826	1264.55
Highland alpine zone	Alzheimer disease	9.7	17.0184	0.231741	1249.78
Highland alpine zone	Alzheimer disease	9.8	16.9141	0.231634	1235.09
Highland alpine zone	Alzheimer disease	9.9	16.8091	0.231507	1220.47
Highland alpine zone	Alzheimer disease	10	16.7033	0.231357	1205.93
Highland alpine zone	Alzheimer disease	10.1	16.5967	0.231186	1191.47
Highland alpine zone	Alzheimer disease	10.2	16.4894	0.230992	1177.1
Highland alpine zone	Alzheimer disease	10.3	16.3814	0.230774	1162.83
Highland alpine zone	Alzheimer disease	10.4	16.2727	0.230533	1148.64
Highland alpine zone	Alzheimer disease	10.5	16.1633	0.230269	1134.56
Highland alpine zone	Alzheimer disease	10.6	16.0533	0.229979	1120.57
Highland alpine zone	Alzheimer disease	10.7	15.9426	0.229665	1106.68
Highland alpine zone	Alzheimer disease	10.8	15.8313	0.229325	1092.9
Highland alpine zone	Alzheimer disease	10.9	15.7194	0.22896	1079.23
Highland alpine zone	Alzheimer disease	11	15.6069	0.228568	1065.66
Highland alpine zone	Alzheimer disease	11.1	15.4939	0.228149	1052.21
Highland alpine zone	Alzheimer disease	11.2	15.3803	0.227703	1038.88
Highland alpine zone	Alzheimer disease	11.3	15.2663	0.22723	1025.65
Highland alpine zone	Alzheimer disease	11.4	15.1517	0.22673	1012.55
Highland alpine zone	Alzheimer disease	11.5	15.0367	0.226204	999.557
Highland alpine zone	Alzheimer disease	11.6	14.9213	0.225651	986.681
Highland alpine zone	Alzheimer disease	11.7	14.8055	0.225073	973.919
Highland alpine zone	Alzheimer disease	11.8	14.6893	0.224469	961.271
Highland alpine zone	Alzheimer disease	11.9	14.5727	0.22384	948.736
Highland alpine zone	Alzheimer disease	12	14.4559	0.223186	936.314
Highland alpine zone	Alzheimer disease	12.1	14.3387	0.222508	924.003
Highland alpine zone	Alzheimer disease	12.2	14.2212	0.221806	911.804
Highland alpine zone	Alzheimer disease	12.3	14.1035	0.221081	899.714
Highland alpine zone	Alzheimer disease	12.4	13.9856	0.220333	887.733
Highland alpine zone	Alzheimer disease	12.5	13.8675	0.219564	875.86
Highland alpine zone	Alzheimer disease	12.6	13.7492	0.218772	864.093
Highland alpine zone	Alzheimer disease	12.7	13.6307	0.217961	852.431
Highland alpine zone	Alzheimer disease	12.8	13.5121	0.217129	840.874
Highland alpine zone	Alzheimer disease	12.9	13.3934	0.216277	829.419
Highland alpine zone	Alzheimer disease	13	13.2747	0.215407	818.064
Highland alpine zone	Alzheimer disease	13.1	13.1558	0.214519	806.81
Highland alpine zone	Alzheimer disease	13.2	13.037	0.213614	795.653
Highland alpine zone	Alzheimer disease	13.3	12.9181	0.212693	784.593
Highland alpine zone	Alzheimer disease	13.4	12.7992	0.211756	773.628
Highland alpine zone	Alzheimer disease	13.5	12.6804	0.210804	762.756
Highland alpine zone	Alzheimer disease	13.6	12.5616	0.209839	751.976
Highland alpine zone	Alzheimer disease	13.7	12.4429	0.208861	741.285
Highland alpine zone	Alzheimer disease	13.8	12.3243	0.207871	730.683
Highland alpine zone	Alzheimer disease	13.9	12.2058	0.20687	720.167
Highland alpine zone	Alzheimer disease	14	12.0874	0.20586	709.736
Highland alpine zone	Alzheimer disease	14.1	11.9692	0.20484	699.388
Highland alpine zone	Alzheimer disease	14.2	11.8512	0.203812	689.122
Highland alpine zone	Alzheimer disease	14.3	11.7334	0.202777	678.935
Highland alpine zone	Alzheimer disease	14.4	11.6158	0.201736	668.827
Highland alpine zone	Alzheimer disease	14.5	11.4984	0.20069	658.795
Highland alpine zone	Alzheimer disease	14.6	11.3813	0.199639	648.838
Highland alpine zone	Alzheimer disease	14.7	11.2644	0.198586	638.954
Highland alpine zone	Alzheimer disease	14.8	11.1479	0.197532	629.142
Highland alpine zone	Alzheimer disease	14.9	11.0316	0.196476	619.4
Highland alpine zone	Alzheimer disease	15	10.9157	0.19542	609.728
Highland alpine zone	Alzheimer disease	15.1	10.8002	0.194366	600.122
Highland alpine zone	Alzheimer disease	15.2	10.6849	0.193314	590.583
Highland alpine zone	Alzheimer disease	15.3	10.5701	0.192265	581.109
Highland alpine zone	Alzheimer disease	15.4	10.4557	0.191221	571.698
Highland alpine zone	Alzheimer disease	15.5	10.3416	0.190183	562.35
Highland alpine zone	Alzheimer disease	15.6	10.228	0.189151	553.064
Highland alpine zone	Alzheimer disease	15.7	10.1149	0.188127	543.837
Highland alpine zone	Alzheimer disease	15.8	10.0022	0.187112	534.67
Highland alpine zone	Alzheimer disease	15.9	9.88991	0.186106	525.562
Highland alpine zone	Alzheimer disease	16	9.77816	0.185112	516.512
Highland alpine zone	Alzheimer disease	16.1	9.6669	0.184129	507.518
Highland alpine zone	Alzheimer disease	16.2	9.55615	0.18316	498.582
Highland alpine zone	Alzheimer disease	16.3	9.44593	0.182204	489.701
Highland alpine zone	Alzheimer disease	16.4	9.33624	0.181264	480.876
Highland alpine zone	Alzheimer disease	16.5	9.22711	0.18034	472.106
Highland alpine zone	Alzheimer disease	16.6	9.11854	0.179433	463.391
Highland alpine zone	Alzheimer disease	16.7	9.01054	0.178545	454.731
Highland alpine zone	Alzheimer disease	16.8	8.90313	0.177676	446.126
Highland alpine zone	Alzheimer disease	16.9	8.79631	0.176827	437.575
Highland alpine zone	Alzheimer disease	17	8.6901	0.176	429.079
Highland alpine zone	Alzheimer disease	17.1	8.58451	0.175195	420.639
Highland alpine zone	Alzheimer disease	17.2	8.47955	0.174414	412.254
Highland alpine zone	Alzheimer disease	17.3	8.37523	0.173657	403.925
Highland alpine zone	Alzheimer disease	17.4	8.27156	0.172926	395.652
Highland alpine zone	Alzheimer disease	17.5	8.16854	0.172222	387.436
Highland alpine zone	Alzheimer disease	17.6	8.06619	0.171545	379.278
Highland alpine zone	Alzheimer disease	17.7	7.96451	0.170897	371.179
Highland alpine zone	Alzheimer disease	17.8	7.86352	0.170279	363.138
Highland alpine zone	Alzheimer disease	17.9	7.76322	0.169692	355.158
Highland alpine zone	Alzheimer disease	18	7.66362	0.169137	347.24
Highland alpine zone	Alzheimer disease	18.1	7.56472	0.168615	339.383
Highland alpine zone	Alzheimer disease	18.2	7.46654	0.168127	331.591
Highland alpine zone	Alzheimer disease	18.3	7.36908	0.167674	323.863
Highland alpine zone	Alzheimer disease	18.4	7.27234	0.167257	316.201
Highland alpine zone	Alzheimer disease	18.5	7.17634	0.166878	308.607
Highland alpine zone	Alzheimer disease	18.6	7.08108	0.166538	301.082
Highland alpine zone	Alzheimer disease	18.7	6.98656	0.166238	293.628
Highland alpine zone	Alzheimer disease	18.8	6.89279	0.165978	286.246
Highland alpine zone	Alzheimer disease	18.9	6.79977	0.165761	278.937
Highland alpine zone	Alzheimer disease	19	6.70751	0.165588	271.704
Highland alpine zone	Alzheimer disease	19.1	6.61602	0.165459	264.547
Highland alpine zone	Alzheimer disease	19.2	6.5253	0.165377	257.47
Highland alpine zone	Alzheimer disease	19.3	6.43534	0.165342	250.473
Highland alpine zone	Alzheimer disease	19.4	6.34616	0.165356	243.558
Highland alpine zone	Alzheimer disease	19.5	6.25776	0.165421	236.727
Highland alpine zone	Alzheimer disease	19.6	6.17015	0.165537	229.983
Highland alpine zone	Alzheimer disease	19.7	6.08331	0.165706	223.327
Highland alpine zone	Alzheimer disease	19.8	5.99727	0.165928	216.764
Highland alpine zone	Alzheimer disease	19.9	5.91202	0.166203	210.297
Highland alpine zone	Alzheimer disease	20	5.82756	0.166531	203.929
Highland alpine zone	Alzheimer disease	20.1	5.74391	0.166914	197.662
Highland alpine zone	Alzheimer disease	20.2	5.66105	0.167351	191.499
Highland alpine zone	Alzheimer disease	20.3	5.57899	0.167843	185.442
Highland alpine zone	Alzheimer disease	20.4	5.49774	0.168391	179.494
Highland alpine zone	Alzheimer disease	20.5	5.41729	0.168995	173.656
Highland alpine zone	Alzheimer disease	20.6	5.33765	0.169657	167.93
Highland alpine zone	Alzheimer disease	20.7	5.25881	0.170376	162.318
Highland alpine zone	Alzheimer disease	20.8	5.18078	0.171154	156.821
Highland alpine zone	Alzheimer disease	20.9	5.10356	0.171991	151.44
Highland alpine zone	Alzheimer disease	21	5.02715	0.172889	146.176
Highland alpine zone	Alzheimer disease	21.1	4.95155	0.173848	141.03
Highland alpine zone	Alzheimer disease	21.2	4.87675	0.174869	136.003
Highland alpine zone	Alzheimer disease	21.3	4.80276	0.175954	131.094
Highland alpine zone	Alzheimer disease	21.4	4.72958	0.177103	126.304
Highland alpine zone	Alzheimer disease	21.5	4.6572	0.178318	121.634
Highland alpine zone	Alzheimer disease	21.6	4.58563	0.1796	117.082
Highland alpine zone	Alzheimer disease	21.7	4.51486	0.18095	112.649
Highland alpine zone	Alzheimer disease	21.8	4.44489	0.18237	108.335
Highland alpine zone	Alzheimer disease	21.9	4.37572	0.18386	104.138
Highland alpine zone	Alzheimer disease	22	4.30734	0.185424	100.059
Highland alpine zone	Alzheimer disease	22.1	4.23976	0.187061	96.0949
Highland alpine zone	Alzheimer disease	22.2	4.17298	0.188774	92.2465
Highland alpine zone	Alzheimer disease	22.3	4.10698	0.190565	88.5121
Highland alpine zone	Alzheimer disease	22.4	4.04177	0.192435	84.8907
Highland alpine zone	Alzheimer disease	22.5	3.97735	0.194386	81.3807
Highland alpine zone	Alzheimer disease	22.6	3.9137	0.196421	77.9808
Highland alpine zone	Alzheimer disease	22.7	3.85084	0.198541	74.6896
Highland alpine zone	Alzheimer disease	22.8	3.78874	0.200749	71.5052
Highland alpine zone	Alzheimer disease	22.9	3.72742	0.203046	68.4262
Highland alpine zone	Alzheimer disease	23	3.66687	0.205436	65.4507
Highland alpine zone	Alzheimer disease	23.1	3.60708	0.20792	62.5769
Highland alpine zone	Alzheimer disease	23.2	3.54804	0.210502	59.8028
Highland alpine zone	Alzheimer disease	23.3	3.48977	0.213184	57.1266
Highland alpine zone	Alzheimer disease	23.4	3.43224	0.215969	54.5462
Highland alpine zone	Alzheimer disease	23.5	3.37546	0.218859	52.0597
Highland alpine zone	Alzheimer disease	23.6	3.31942	0.221858	49.6648
Highland alpine zone	Alzheimer disease	23.7	3.26412	0.22497	47.3596
Highland alpine zone	Alzheimer disease	23.8	3.20955	0.228197	45.1418
Highland alpine zone	Alzheimer disease	23.9	3.15571	0.231543	43.0094
Highland alpine zone	Alzheimer disease	24	3.10259	0.235011	40.9601
Highland alpine zone	Alzheimer disease	24.1	3.05019	0.238606	38.9918
Highland alpine zone	Alzheimer disease	24.2	2.9985	0.242331	37.1022
Highland alpine zone	Alzheimer disease	24.3	2.94752	0.24619	35.2893
Highland alpine zone	Alzheimer disease	24.4	2.89724	0.250189	33.5507
Highland alpine zone	Alzheimer disease	24.5	2.84766	0.25433	31.8844
Highland alpine zone	Alzheimer disease	24.6	2.79877	0.258619	30.2882
Highland alpine zone	Alzheimer disease	24.7	2.75057	0.263061	28.7599
Highland alpine zone	Alzheimer disease	24.8	2.70304	0.267661	27.2973
Highland alpine zone	Alzheimer disease	24.9	2.65619	0.272424	25.8984
Highland alpine zone	Alzheimer disease	25	2.61001	0.277355	24.5611
Highland alpine zone	Alzheimer disease	25.1	2.56449	0.28246	23.2833
Highland alpine zone	Alzheimer disease	25.2	2.51963	0.287746	22.063
Highland alpine zone	Alzheimer disease	25.3	2.47542	0.293218	20.8982
Highland alpine zone	Alzheimer disease	25.4	2.43186	0.298883	19.7868
Highland alpine zone	Alzheimer disease	25.5	2.38894	0.304747	18.727
Highland alpine zone	Alzheimer disease	25.6	2.34665	0.310818	17.7169
Highland alpine zone	Alzheimer disease	25.7	2.30498	0.317103	16.7546
Highland alpine zone	Alzheimer disease	25.8	2.26394	0.32361	15.8383
Highland alpine zone	Alzheimer disease	25.9	2.22352	0.330346	14.9662
Highland alpine zone	Alzheimer disease	26	2.1837	0.337319	14.1366
Highland alpine zone	Alzheimer disease	26.1	2.14449	0.344539	13.3478
Highland alpine zone	Alzheimer disease	26.2	2.10587	0.352014	12.5981
Highland alpine zone	Alzheimer disease	26.3	2.06785	0.359754	11.8859
Highland alpine zone	Alzheimer disease	26.4	2.03041	0.367768	11.2097
Highland alpine zone	Alzheimer disease	26.5	1.99355	0.376067	10.5679
Highland alpine zone	Alzheimer disease	26.6	1.95726	0.384661	9.95907
Highland alpine zone	Alzheimer disease	26.7	1.92154	0.393562	9.38178
Highland alpine zone	Alzheimer disease	26.8	1.88638	0.40278	8.83464
Highland alpine zone	Alzheimer disease	26.9	1.85177	0.412328	8.31631
Highland alpine zone	Alzheimer disease	27	1.81771	0.422218	7.82548
Highland alpine zone	Alzheimer disease	27.1	1.78419	0.432463	7.36091
Highland alpine zone	Alzheimer disease	27.2	1.7512	0.443077	6.92137
Highland alpine zone	Alzheimer disease	27.3	1.71874	0.454075	6.50572
Highland alpine zone	Alzheimer disease	27.4	1.68681	0.46547	6.11281
Highland alpine zone	Alzheimer disease	27.5	1.65539	0.477278	5.74157
Highland alpine zone	Alzheimer disease	27.6	1.62449	0.489516	5.39094
Highland alpine zone	Alzheimer disease	27.7	1.59408	0.5022	5.05993
Highland alpine zone	Alzheimer disease	27.8	1.56418	0.515348	4.74757
Highland alpine zone	Alzheimer disease	27.9	1.53476	0.528978	4.45293
Highland alpine zone	Alzheimer disease	28	1.50584	0.543109	4.17512
Highland alpine zone	Alzheimer disease	28.1	1.47739	0.557761	3.91328
Highland alpine zone	Alzheimer disease	28.2	1.44941	0.572954	3.66661
Highland alpine zone	Alzheimer disease	28.3	1.42191	0.588711	3.43431
Highland alpine zone	Alzheimer disease	28.4	1.39486	0.605054	3.21564
Highland alpine zone	Alzheimer disease	28.5	1.36827	0.622006	3.00988
Highland alpine zone	Alzheimer disease	28.6	1.34213	0.639593	2.81634
Highland alpine zone	Alzheimer disease	28.7	1.31643	0.657839	2.63437
Highland alpine zone	Alzheimer disease	28.8	1.29117	0.676772	2.46335
Highland alpine zone	Alzheimer disease	28.9	1.26634	0.69642	2.30267
Highland alpine zone	Alzheimer disease	29	1.24194	0.716811	2.15178
Highland alpine zone	Alzheimer disease	29.1	1.21796	0.737977	2.01012
Highland alpine zone	Alzheimer disease	29.2	1.19439	0.75995	1.87719
Highland alpine zone	Alzheimer disease	29.3	1.17123	0.782762	1.7525
Highland alpine zone	Alzheimer disease	29.4	1.14848	0.806448	1.63557
Highland alpine zone	Alzheimer disease	29.5	1.12612	0.831045	1.52596
Highland alpine zone	Alzheimer disease	29.6	1.10415	0.856591	1.42326
Highland alpine zone	Alzheimer disease	29.7	1.08257	0.883125	1.32706
Highland alpine zone	Alzheimer disease	29.8	1.06137	0.910689	1.23698
Highland alpine zone	Alzheimer disease	29.9	1.04055	0.939325	1.15267
Highland alpine zone	Alzheimer disease	30	1.02009	0.96908	1.07379
Highland alpine zone	Alzheimer disease	30.1	1	1	1
Highland alpine zone	Dementia	-20.8	1	1	1
Highland alpine zone	Dementia	-20.7	1.00339	0.996607	1.01021
Highland alpine zone	Dementia	-20.6	1.00678	0.993234	1.02052
Highland alpine zone	Dementia	-20.5	1.01018	0.989879	1.03091
Highland alpine zone	Dementia	-20.4	1.01359	0.986542	1.04139
Highland alpine zone	Dementia	-20.3	1.01701	0.983225	1.05196
Highland alpine zone	Dementia	-20.2	1.02043	0.979926	1.06261
Highland alpine zone	Dementia	-20.1	1.02386	0.976646	1.07337
Highland alpine zone	Dementia	-20	1.0273	0.973384	1.08421
Highland alpine zone	Dementia	-19.9	1.03075	0.970141	1.09514
Highland alpine zone	Dementia	-19.8	1.0342	0.966916	1.10616
Highland alpine zone	Dementia	-19.7	1.03766	0.96371	1.11728
Highland alpine zone	Dementia	-19.6	1.04112	0.960522	1.12849
Highland alpine zone	Dementia	-19.5	1.0446	0.957352	1.13979
Highland alpine zone	Dementia	-19.4	1.04808	0.954201	1.15119
Highland alpine zone	Dementia	-19.3	1.05156	0.951067	1.16267
Highland alpine zone	Dementia	-19.2	1.05505	0.947952	1.17426
Highland alpine zone	Dementia	-19.1	1.05855	0.944855	1.18594
Highland alpine zone	Dementia	-19	1.06206	0.941776	1.19771
Highland alpine zone	Dementia	-18.9	1.06557	0.938715	1.20958
Highland alpine zone	Dementia	-18.8	1.06909	0.935671	1.22154
Highland alpine zone	Dementia	-18.7	1.07262	0.932646	1.2336
Highland alpine zone	Dementia	-18.6	1.07615	0.929638	1.24576
Highland alpine zone	Dementia	-18.5	1.07969	0.926648	1.25801
Highland alpine zone	Dementia	-18.4	1.08324	0.923676	1.27036
Highland alpine zone	Dementia	-18.3	1.08679	0.920721	1.2828
Highland alpine zone	Dementia	-18.2	1.09034	0.917784	1.29535
Highland alpine zone	Dementia	-18.1	1.09391	0.914865	1.30799
Highland alpine zone	Dementia	-18	1.09748	0.911963	1.32073
Highland alpine zone	Dementia	-17.9	1.10105	0.909078	1.33357
Highland alpine zone	Dementia	-17.8	1.10464	0.906211	1.34651
Highland alpine zone	Dementia	-17.7	1.10822	0.903361	1.35954
Highland alpine zone	Dementia	-17.6	1.11182	0.900528	1.37268
Highland alpine zone	Dementia	-17.5	1.11542	0.897713	1.38592
Highland alpine zone	Dementia	-17.4	1.11902	0.894915	1.39925
Highland alpine zone	Dementia	-17.3	1.12263	0.892133	1.41269
Highland alpine zone	Dementia	-17.2	1.12625	0.889369	1.42623
Highland alpine zone	Dementia	-17.1	1.12987	0.886622	1.43986
Highland alpine zone	Dementia	-17	1.1335	0.883892	1.4536
Highland alpine zone	Dementia	-16.9	1.13713	0.881178	1.46744
Highland alpine zone	Dementia	-16.8	1.14077	0.878482	1.48138
Highland alpine zone	Dementia	-16.7	1.14442	0.875802	1.49542
Highland alpine zone	Dementia	-16.6	1.14807	0.873139	1.50956
Highland alpine zone	Dementia	-16.5	1.15172	0.870492	1.52381
Highland alpine zone	Dementia	-16.4	1.15538	0.867863	1.53816
Highland alpine zone	Dementia	-16.3	1.15905	0.865249	1.55261
Highland alpine zone	Dementia	-16.2	1.16272	0.862653	1.56716
Highland alpine zone	Dementia	-16.1	1.16639	0.860072	1.58181
Highland alpine zone	Dementia	-16	1.17007	0.857508	1.59657
Highland alpine zone	Dementia	-15.9	1.17376	0.854961	1.61143
Highland alpine zone	Dementia	-15.8	1.17745	0.85243	1.62639
Highland alpine zone	Dementia	-15.7	1.18114	0.849915	1.64145
Highland alpine zone	Dementia	-15.6	1.18484	0.847416	1.65662
Highland alpine zone	Dementia	-15.5	1.18854	0.844933	1.67189
Highland alpine zone	Dementia	-15.4	1.19225	0.842467	1.68726
Highland alpine zone	Dementia	-15.3	1.19596	0.840016	1.70274
Highland alpine zone	Dementia	-15.2	1.19968	0.837582	1.71832
Highland alpine zone	Dementia	-15.1	1.2034	0.835163	1.734
Highland alpine zone	Dementia	-15	1.20713	0.83276	1.74979
Highland alpine zone	Dementia	-14.9	1.21085	0.830373	1.76567
Highland alpine zone	Dementia	-14.8	1.21459	0.828002	1.78167
Highland alpine zone	Dementia	-14.7	1.21832	0.825647	1.79776
Highland alpine zone	Dementia	-14.6	1.22207	0.823307	1.81396
Highland alpine zone	Dementia	-14.5	1.22581	0.820983	1.83026
Highland alpine zone	Dementia	-14.4	1.22956	0.818675	1.84666
Highland alpine zone	Dementia	-14.3	1.23331	0.816382	1.86317
Highland alpine zone	Dementia	-14.2	1.23707	0.814104	1.87978
Highland alpine zone	Dementia	-14.1	1.24083	0.811842	1.89649
Highland alpine zone	Dementia	-14	1.24459	0.809596	1.9133
Highland alpine zone	Dementia	-13.9	1.24835	0.807364	1.93022
Highland alpine zone	Dementia	-13.8	1.25212	0.805148	1.94724
Highland alpine zone	Dementia	-13.7	1.2559	0.802947	1.96436
Highland alpine zone	Dementia	-13.6	1.25967	0.800762	1.98158
Highland alpine zone	Dementia	-13.5	1.26345	0.798591	1.9989
Highland alpine zone	Dementia	-13.4	1.26723	0.796436	2.01632
Highland alpine zone	Dementia	-13.3	1.27101	0.794295	2.03385
Highland alpine zone	Dementia	-13.2	1.2748	0.79217	2.05148
Highland alpine zone	Dementia	-13.1	1.27859	0.790059	2.0692
Highland alpine zone	Dementia	-13	1.28238	0.787964	2.08703
Highland alpine zone	Dementia	-12.9	1.28618	0.785883	2.10496
Highland alpine zone	Dementia	-12.8	1.28997	0.783817	2.12298
Highland alpine zone	Dementia	-12.7	1.29377	0.781766	2.14111
Highland alpine zone	Dementia	-12.6	1.29757	0.779729	2.15933
Highland alpine zone	Dementia	-12.5	1.30138	0.777707	2.17766
Highland alpine zone	Dementia	-12.4	1.30518	0.7757	2.19608
Highland alpine zone	Dementia	-12.3	1.30899	0.773707	2.2146
Highland alpine zone	Dementia	-12.2	1.3128	0.771729	2.23321
Highland alpine zone	Dementia	-12.1	1.31661	0.769766	2.25193
Highland alpine zone	Dementia	-12	1.32042	0.767816	2.27074
Highland alpine zone	Dementia	-11.9	1.32423	0.765881	2.28964
Highland alpine zone	Dementia	-11.8	1.32805	0.763961	2.30864
Highland alpine zone	Dementia	-11.7	1.33186	0.762054	2.32774
Highland alpine zone	Dementia	-11.6	1.33568	0.760162	2.34693
Highland alpine zone	Dementia	-11.5	1.3395	0.758284	2.36621
Highland alpine zone	Dementia	-11.4	1.34332	0.75642	2.38559
Highland alpine zone	Dementia	-11.3	1.34714	0.754571	2.40506
Highland alpine zone	Dementia	-11.2	1.35096	0.752735	2.42462
Highland alpine zone	Dementia	-11.1	1.35478	0.750914	2.44428
Highland alpine zone	Dementia	-11	1.35861	0.749106	2.46402
Highland alpine zone	Dementia	-10.9	1.36243	0.747312	2.48386
Highland alpine zone	Dementia	-10.8	1.36625	0.745532	2.50378
Highland alpine zone	Dementia	-10.7	1.37008	0.743766	2.52379
Highland alpine zone	Dementia	-10.6	1.3739	0.742014	2.54389
Highland alpine zone	Dementia	-10.5	1.37773	0.740276	2.56408
Highland alpine zone	Dementia	-10.4	1.38155	0.738551	2.58436
Highland alpine zone	Dementia	-10.3	1.38537	0.73684	2.60472
Highland alpine zone	Dementia	-10.2	1.3892	0.735142	2.62517
Highland alpine zone	Dementia	-10.1	1.39302	0.733458	2.6457
Highland alpine zone	Dementia	-10	1.39684	0.731788	2.66631
Highland alpine zone	Dementia	-9.9	1.40067	0.730131	2.687
Highland alpine zone	Dementia	-9.8	1.40449	0.728488	2.70778
Highland alpine zone	Dementia	-9.7	1.40831	0.726857	2.72864
Highland alpine zone	Dementia	-9.6	1.41213	0.725241	2.74958
Highland alpine zone	Dementia	-9.5	1.41595	0.723637	2.77059
Highland alpine zone	Dementia	-9.4	1.41976	0.722047	2.79169
Highland alpine zone	Dementia	-9.3	1.42358	0.720471	2.81286
Highland alpine zone	Dementia	-9.2	1.4274	0.718907	2.83411
Highland alpine zone	Dementia	-9.1	1.43121	0.717356	2.85543
Highland alpine zone	Dementia	-9	1.43502	0.715819	2.87683
Highland alpine zone	Dementia	-8.9	1.43883	0.714295	2.89829
Highland alpine zone	Dementia	-8.8	1.44264	0.712784	2.91984
Highland alpine zone	Dementia	-8.7	1.44645	0.711285	2.94145
Highland alpine zone	Dementia	-8.6	1.45025	0.7098	2.96313
Highland alpine zone	Dementia	-8.5	1.45405	0.708328	2.98487
Highland alpine zone	Dementia	-8.4	1.45785	0.706868	3.00669
Highland alpine zone	Dementia	-8.3	1.46165	0.705422	3.02857
Highland alpine zone	Dementia	-8.2	1.46544	0.703988	3.05052
Highland alpine zone	Dementia	-8.1	1.46924	0.702567	3.07253
Highland alpine zone	Dementia	-8	1.47303	0.701159	3.0946
Highland alpine zone	Dementia	-7.9	1.47681	0.699763	3.11673
Highland alpine zone	Dementia	-7.8	1.4806	0.69838	3.13892
Highland alpine zone	Dementia	-7.7	1.48438	0.69701	3.16117
Highland alpine zone	Dementia	-7.6	1.48815	0.695652	3.18348
Highland alpine zone	Dementia	-7.5	1.49192	0.694307	3.20584
Highland alpine zone	Dementia	-7.4	1.49569	0.692974	3.22826
Highland alpine zone	Dementia	-7.3	1.49946	0.691654	3.25073
Highland alpine zone	Dementia	-7.2	1.50322	0.690346	3.27325
Highland alpine zone	Dementia	-7.1	1.50698	0.689051	3.29582
Highland alpine zone	Dementia	-7	1.51073	0.687768	3.31844
Highland alpine zone	Dementia	-6.9	1.51448	0.686497	3.34111
Highland alpine zone	Dementia	-6.8	1.51823	0.685239	3.36382
Highland alpine zone	Dementia	-6.7	1.52197	0.683992	3.38658
Highland alpine zone	Dementia	-6.6	1.52571	0.682758	3.40938
Highland alpine zone	Dementia	-6.5	1.52944	0.681537	3.43222
Highland alpine zone	Dementia	-6.4	1.53316	0.680327	3.45509
Highland alpine zone	Dementia	-6.3	1.53689	0.67913	3.47801
Highland alpine zone	Dementia	-6.2	1.5406	0.677944	3.50096
Highland alpine zone	Dementia	-6.1	1.54431	0.676771	3.52395
Highland alpine zone	Dementia	-6	1.54802	0.675609	3.54697
Highland alpine zone	Dementia	-5.9	1.55172	0.67446	3.57002
Highland alpine zone	Dementia	-5.8	1.55541	0.673322	3.59309
Highland alpine zone	Dementia	-5.7	1.5591	0.672197	3.6162
Highland alpine zone	Dementia	-5.6	1.56278	0.671083	3.63933
Highland alpine zone	Dementia	-5.5	1.56646	0.669981	3.66249
Highland alpine zone	Dementia	-5.4	1.57013	0.668891	3.68567
Highland alpine zone	Dementia	-5.3	1.57379	0.667813	3.70887
Highland alpine zone	Dementia	-5.2	1.57745	0.666746	3.73208
Highland alpine zone	Dementia	-5.1	1.5811	0.665692	3.75532
Highland alpine zone	Dementia	-5	1.58475	0.664648	3.77857
Highland alpine zone	Dementia	-4.9	1.58838	0.663617	3.80183
Highland alpine zone	Dementia	-4.8	1.59201	0.662597	3.8251
Highland alpine zone	Dementia	-4.7	1.59563	0.661589	3.84839
Highland alpine zone	Dementia	-4.6	1.59925	0.660592	3.87168
Highland alpine zone	Dementia	-4.5	1.60286	0.659607	3.89497
Highland alpine zone	Dementia	-4.4	1.60646	0.658633	3.91827
Highland alpine zone	Dementia	-4.3	1.61005	0.65767	3.94157
Highland alpine zone	Dementia	-4.2	1.61363	0.65672	3.96487
Highland alpine zone	Dementia	-4.1	1.61721	0.65578	3.98817
Highland alpine zone	Dementia	-4	1.62077	0.654852	4.01146
Highland alpine zone	Dementia	-3.9	1.62433	0.653935	4.03474
Highland alpine zone	Dementia	-3.8	1.62788	0.653029	4.05802
Highland alpine zone	Dementia	-3.7	1.63143	0.652135	4.08129
Highland alpine zone	Dementia	-3.6	1.63496	0.651252	4.10454
Highland alpine zone	Dementia	-3.5	1.63848	0.65038	4.12778
Highland alpine zone	Dementia	-3.4	1.642	0.649519	4.151
Highland alpine zone	Dementia	-3.3	1.6455	0.64867	4.1742
Highland alpine zone	Dementia	-3.2	1.649	0.647831	4.19738
Highland alpine zone	Dementia	-3.1	1.65248	0.647004	4.22054
Highland alpine zone	Dementia	-3	1.65596	0.646187	4.24367
Highland alpine zone	Dementia	-2.9	1.65943	0.645382	4.26677
Highland alpine zone	Dementia	-2.8	1.66288	0.644587	4.28984
[truncated: 5,284 more rows]

## Sheet: Supplementary Figure 3
Supplementary Figure 3. The cumulative relative risks (means and 95% confidence intervals) of overall neurodegenerative diseases death comparing extreme high temperatures (the 97.5th percentile) and extreme low temperatures (the 2.5th percentile) to the minimum-mortality temperatures over lag 0–14 day nationally, stratified by age, sex, education, and combinations of age and sex. Source data are …
[truncated: 19 more rows]

[truncated: 4 more sheets: Supplementary Figure 4, Supplementary Figure 5, Supplementary Figure 6, Supplementary Figure 7]
